# Supplementary material for: Network perturbation by recurrent regulatory variants in cancer
Source: PLoS Comput Biol. 2017 Mar 23;13(3):e1005449. doi: 10.1371/journal.pcbi.1005449 (PMC5383347; doi:10.1371/journal.pcbi.1005449)
Supplement: S1 Table — (XLSX) [file pcbi.1005449.s010.xlsx]

## Sheet: Occurrence_table
		Breast Cancer (119)			Liver Cancer (88)
	Default	Filter 1	Filter 2	Default	Filter 1	Filter 2
A1BG	1	0	0	0	0	0
A1CF	0	0	0	1	0	0
A2M	0	0	0	3	3	3
AAAS	4	4	1	0	0	0
AACS	1	1	0	3	1	1
AADACL4	1	0	0	0	0	0
AAED1	1	1	0	0	0	0
AAGAB	2	2	0	0	0	0
AAMDC	0	0	0	1	1	1
AAMP	5	5	4	6	6	6
AANAT	1	1	0	0	0	0
AAR2	0	0	0	4	4	4
AARSD1	1	1	1	3	3	3
AASDH	1	1	0	0	0	0
AATF	1	1	1	0	0	0
AATK	0	0	0	1	1	1
ABAT	3	3	0	0	0	0
ABCA1	1	1	0	0	0	0
ABCA2	2	1	0	1	1	1
ABCA3	6	6	0	0	0	0
ABCA4	0	0	0	2	2	2
ABCA5	1	1	0	0	0	0
ABCA7	4	3	0	2	1	1
ABCB10	2	2	0	0	0	0
ABCB4	0	0	0	1	1	1
ABCB6	4	3	2	5	4	4
ABCB8	2	2	0	1	1	1
ABCB9	3	2	1	1	0	0
ABCC1	7	7	4	1	1	1
ABCC10	0	0	0	5	1	1
ABCC12	0	0	0	2	0	0
ABCC2	2	0	0	0	0	0
ABCC3	7	3	2	1	0	0
ABCC5	5	5	1	1	1	1
ABCC6	0	0	0	1	1	1
ABCC8	1	1	1	0	0	0
ABCD3	0	0	0	2	1	1
ABCD4	2	0	0	0	0	0
ABCE1	3	3	0	1	0	0
ABCF1	0	0	0	3	3	3
ABCF2	1	0	0	0	0	0
ABCF3	2	2	0	1	1	1
ABCG1	2	1	1	0	0	0
ABCG4	1	1	0	1	0	0
ABCG5	1	0	0	0	0	0
ABCG8	1	0	0	0	0	0
ABHD10	2	2	2	1	1	1
ABHD11	9	9	8	0	0	0
ABHD12	6	6	5	0	0	0
ABHD14B	0	0	0	1	1	1
ABHD15	1	1	0	0	0	0
ABHD16A	1	1	0	1	0	0
ABHD16B	0	0	0	1	1	1
ABHD17A	1	1	0	0	0	0
ABHD17B	2	2	0	0	0	0
ABHD17C	2	2	1	0	0	0
ABHD2	1	1	0	1	1	1
ABHD3	1	1	0	1	1	1
ABHD4	0	0	0	2	2	2
ABHD5	1	1	1	0	0	0
ABI1	2	2	0	0	0	0
ABL1	3	3	0	0	0	0
ABLIM1	0	0	0	2	2	2
ABLIM2	3	3	0	0	0	0
ABLIM3	1	1	0	1	1	1
ABR	1	1	0	0	0	0
ABT1	3	3	0	5	5	5
ABTB1	7	7	4	1	1	1
ABTB2	5	5	2	0	0	0
AC003101.1	1	0	0	0	0	0
AC003102.1	2	0	0	0	0	0
AC005003.1	3	3	1	2	2	2
AC005481.5	3	0	0	0	0	0
AC005544.1	1	1	0	0	0	0
AC005594.3	0	0	0	1	0	0
AC005779.2	2	2	0	0	0	0
AC005863.1	0	0	0	1	0	0
AC006050.2	1	0	0	1	1	1
AC006132.1	1	1	1	0	0	0
AC006372.1	2	0	0	0	0	0
AC006449.1	2	2	0	0	0	0
AC006486.1	3	3	0	1	1	1
AC006995.8	1	0	0	0	0	0
AC007040.11	1	1	1	0	0	0
AC007249.3	1	0	0	0	0	0
AC007375.1	2	2	0	0	0	0
AC007405.2	1	1	0	1	1	1
AC007773.3	3	3	0	0	0	0
AC007956.1	1	1	0	0	0	0
AC008132.13	1	0	0	0	0	0
AC008271.1	1	0	0	0	0	0
AC009065.1	2	0	0	0	0	0
AC009365.3	0	0	0	1	0	0
AC009403.2	3	3	1	1	1	1
AC010336.1	0	0	0	1	1	1
AC010536.1	1	0	0	0	0	0
AC010547.9	1	0	0	0	0	0
AC010642.1	3	3	0	0	0	0
AC011475.1	1	0	0	0	0	0
AC011897.1	1	1	0	0	0	0
AC011997.1	0	0	0	1	0	0
AC012123.1	0	0	0	2	2	2
AC012485.1	1	0	0	0	0	0
AC013449.1	1	0	0	0	0	0
AC013469.1	1	0	0	0	0	0
AC016586.1	2	2	2	1	0	0
AC016722.1	1	0	0	0	0	0
AC016722.2	1	0	0	0	0	0
AC017028.1	2	0	0	0	0	0
AC018816.3	1	0	0	0	0	0
AC020922.1	1	1	0	1	1	1
AC021218.2	1	1	1	0	0	0
AC021860.1	7	7	4	1	1	1
AC022498.1	0	0	0	1	0	0
AC023469.1	1	0	0	0	0	0
AC024592.12	2	2	1	0	0	0
AC024940.1	4	4	0	0	0	0
AC025262.1	1	1	0	0	0	0
AC026740.1	1	0	0	0	0	0
AC027307.3	1	1	1	0	0	0
AC027763.2	0	0	0	1	1	1
AC037459.4	2	2	0	0	0	0
AC040160.1	1	1	0	0	0	0
AC062017.1	2	2	0	1	1	1
AC069547.2	1	0	0	0	0	0
AC073343.1	1	0	0	0	0	0
AC074212.3	1	1	1	0	0	0
AC079354.1	4	0	0	0	0	0
AC084018.1	1	1	0	1	1	1
AC091801.1	0	0	0	1	0	0
AC092687.4	2	0	0	0	0	0
AC093323.1	1	1	1	0	0	0
AC103801.2	0	0	0	1	1	1
AC104532.2	2	2	1	0	0	0
AC104667.3	5	5	5	1	1	1
AC105020.1	0	0	0	1	1	1
AC107021.1	1	0	0	0	0	0
AC110619.2	3	3	2	0	0	0
AC114546.1	1	0	0	0	0	0
AC115618.1	2	2	0	0	0	0
AC117395.1	1	1	0	0	0	0
AC120194.1	1	0	0	0	0	0
AC131097.4	2	0	0	0	0	0
AC132192.1	2	2	1	0	0	0
AC135048.1	1	1	0	0	0	0
AC136604.1	0	0	0	1	0	0
AC138969.4	0	0	0	1	0	0
AC139099.3	4	4	4	0	0	0
AC142381.1	1	0	0	0	0	0
AC145676.2	1	0	0	0	0	0
ACAA1	3	3	1	1	1	1
ACACA	1	1	0	0	0	0
ACACB	1	1	0	3	1	0
ACAD10	2	2	0	1	1	1
ACAD11	5	5	4	1	1	1
ACAD9	3	3	2	1	0	0
ACADL	1	1	0	0	0	0
ACADM	0	0	0	1	0	0
ACADS	1	1	0	0	0	0
ACADSB	3	3	0	3	2	2
ACAN	1	0	0	0	0	0
ACAP1	2	0	0	1	0	0
ACAP2	4	4	1	0	0	0
ACAP3	1	1	1	2	1	1
ACAT2	4	0	0	0	0	0
ACBD3	4	4	3	2	1	1
ACBD4	2	2	1	0	0	0
ACBD5	1	1	0	0	0	0
ACBD6	4	4	0	0	0	0
ACCS	1	1	0	1	1	0
ACD	2	2	0	1	1	1
ACE	10	3	0	1	0	0
ACER2	3	3	0	0	0	0
ACER3	2	2	0	0	0	0
ACHE	5	2	1	0	0	0
ACIN1	1	1	0	3	3	3
ACKR2	0	0	0	1	0	0
ACKR3	4	0	0	0	0	0
ACLY	0	0	0	1	1	1
ACO1	1	1	0	0	0	0
ACO2	0	0	0	1	1	1
ACOT11	1	0	0	0	0	0
ACOT13	1	1	0	1	1	1
ACOT4	3	3	3	0	0	0
ACOT7	1	1	0	0	0	0
ACOT8	3	3	1	3	3	3
ACOT9	2	0	0	0	0	0
ACOX1	1	1	0	0	0	0
ACOX2	0	0	0	4	4	4
ACOX3	2	1	0	0	0	0
ACOXL	1	1	0	0	0	0
ACP1	2	2	1	3	2	2
ACP2	6	6	0	0	0	0
ACP5	1	0	0	0	0	0
ACP6	10	9	4	3	0	0
ACPL2	2	0	0	1	0	0
ACPT	1	0	0	0	0	0
ACRBP	0	0	0	1	0	0
ACSBG1	2	0	0	0	0	0
ACSF2	0	0	0	2	1	1
ACSF3	7	3	0	1	0	0
ACSL1	2	2	0	0	0	0
ACSL3	0	0	0	5	2	2
ACSL4	0	0	0	1	1	1
ACSL5	1	0	0	1	1	1
ACSL6	0	0	0	1	1	1
ACSM1	2	0	0	2	1	1
ACSM2B	0	0	0	1	1	1
ACSM3	0	0	0	1	1	1
ACSS1	2	0	0	2	1	1
ACSS2	2	2	0	4	3	3
ACTA2	0	0	0	2	2	1
ACTB	5	5	3	1	1	1
ACTG1	2	2	0	0	0	0
ACTL10	1	1	0	0	0	0
ACTL6A	4	4	0	0	0	0
ACTN1	3	3	1	1	1	1
ACTN2	0	0	0	1	0	0
ACTN4	7	6	3	6	6	6
ACTR10	1	1	0	0	0	0
ACTR1A	3	3	0	3	3	3
ACTR2	1	1	0	0	0	0
ACTR3	2	2	0	1	1	1
ACTR3C	2	2	1	0	0	0
ACTR6	2	2	0	0	0	0
ACVR1	4	4	2	0	0	0
ACVR1B	3	3	0	1	1	1
ACVR2A	4	4	2	0	0	0
ACY1	0	0	0	1	1	1
ACY3	1	0	0	0	0	0
ACYP1	2	2	0	0	0	0
ACYP2	0	0	0	1	1	1
ADAL	2	2	0	1	1	1
ADAM10	1	1	0	1	1	1
ADAM11	1	1	1	0	0	0
ADAM15	4	4	4	2	2	2
ADAM17	3	3	1	0	0	0
ADAM30	1	0	0	0	0	0
ADAM33	1	0	0	0	0	0
ADAM8	2	2	0	0	0	0
ADAMTS17	4	4	4	0	0	0
ADAMTS19	3	3	2	0	0	0
ADAMTS6	2	2	0	0	0	0
ADAMTS8	0	0	0	1	0	0
ADAMTS9	14	11	1	0	0	0
ADAMTSL3	2	2	1	0	0	0
ADAMTSL4-AS1	6	6	4	0	0	0
ADAP1	6	6	1	0	0	0
ADAR	6	6	1	2	2	1
ADARB1	5	5	0	0	0	0
ADARB2	4	4	0	0	0	0
ADAT1	1	1	0	1	1	1
ADAT3	3	3	0	0	0	0
ADCK2	1	1	1	0	0	0
ADCK3	0	0	0	4	1	1
ADCK4	1	1	0	0	0	0
ADCK5	3	3	0	0	0	0
ADCY1	1	1	0	0	0	0
ADCY10	0	0	0	1	1	0
ADCY2	0	0	0	1	1	0
ADCY3	2	2	0	0	0	0
ADCY5	2	2	1	0	0	0
ADCY6	1	1	0	0	0	0
ADCY9	6	6	2	0	0	0
ADD1	2	2	0	1	1	1
ADD2	0	0	0	1	0	0
ADD3	0	0	0	3	2	2
ADH6	0	0	0	1	0	0
ADHFE1	4	4	0	2	2	2
ADI1	2	2	0	0	0	0
ADIG	0	0	0	1	0	0
ADIPOR1	1	1	0	0	0	0
ADIPOR2	4	0	0	0	0	0
ADK	1	1	1	0	0	0
ADM	2	2	1	1	1	0
ADNP	11	11	3	0	0	0
ADNP2	3	3	0	0	0	0
ADO	2	2	0	0	0	0
ADORA1	2	0	0	0	0	0
ADORA2A	0	0	0	1	0	0
ADORA3	0	0	0	2	0	0
ADPRH	4	4	0	0	0	0
ADPRHL1	3	3	1	0	0	0
ADPRM	1	1	0	0	0	0
ADRB1	5	5	2	0	0	0
ADRBK1	2	2	1	1	1	1
ADRBK2	1	1	0	0	0	0
ADRM1	1	1	0	0	0	0
ADSL	1	1	0	0	0	0
ADSS	1	1	0	0	0	0
ADSSL1	4	4	4	0	0	0
AEBP1	2	0	0	1	0	0
AEN	1	1	0	0	0	0
AES	1	1	0	0	0	0
AF186192.1	7	0	0	1	0	0
AF186192.5	8	0	0	1	0	0
AFAP1	2	2	2	0	0	0
AFAP1L1	0	0	0	1	0	0
AFF1	3	3	2	1	1	1
AFF3	1	0	0	0	0	0
AFF4	2	2	2	1	0	0
AFG3L2	1	1	0	0	0	0
AFM	0	0	0	1	1	1
AFMID	0	0	0	1	1	1
AFP	0	0	0	1	1	1
AFTPH	3	1	0	0	0	0
AGA	3	3	0	0	0	0
AGAP1	1	1	1	6	4	4
AGAP2	1	1	1	0	0	0
AGAP3	3	2	0	1	0	0
AGBL3	2	2	2	3	3	3
AGBL4	1	0	0	0	0	0
AGBL5	4	2	0	4	3	3
AGFG1	2	2	1	1	1	1
AGFG2	3	3	0	0	0	0
AGK	3	1	0	0	0	0
AGL	1	1	0	0	0	0
AGO2	10	8	2	0	0	0
AGPAT2	6	6	5	0	0	0
AGPAT3	1	1	0	0	0	0
AGPAT5	1	1	1	0	0	0
AGPS	0	0	0	3	2	2
AGR3	2	2	1	0	0	0
AGRN	1	0	0	1	1	1
AGTPBP1	1	0	0	0	0	0
AGTR1	0	0	0	1	1	1
AGTRAP	1	1	1	0	0	0
AGXT	2	0	0	0	0	0
AHCTF1	0	0	0	1	0	0
AHCY	0	0	0	3	2	2
AHCYL1	2	2	1	1	1	1
AHCYL2	1	1	0	0	0	0
AHDC1	1	1	0	1	1	1
AHI1	0	0	0	1	1	1
AHNAK	1	1	1	3	3	3
AHNAK2	1	1	0	0	0	0
AHR	2	2	0	1	1	1
AHSA1	3	3	0	0	0	0
AHSA2	2	2	1	1	1	1
AIDA	2	2	0	0	0	0
AIF1L	2	2	1	1	1	1
AIFM1	4	4	1	0	0	0
AIFM2	0	0	0	1	0	0
AIFM3	2	0	0	1	1	1
AIG1	1	1	0	2	2	2
AIM1	2	2	1	1	1	1
AIM1L	0	0	0	3	2	2
AIMP1	1	1	0	1	1	1
AIMP2	1	1	0	0	0	0
AIP	2	2	1	2	2	2
AIRE	1	0	0	0	0	0
AJUBA	4	4	1	1	1	1
AK3	2	2	0	0	0	0
AK4	1	1	0	0	0	0
AK7	1	1	0	0	0	0
AK8	3	3	0	0	0	0
AKAP1	6	6	0	4	2	2
AKAP10	1	1	1	0	0	0
AKAP12	0	0	0	1	1	0
AKAP13	0	0	0	1	0	0
AKAP3	1	1	0	0	0	0
AKAP7	0	0	0	1	0	0
AKAP8	2	2	0	0	0	0
AKAP8L	0	0	0	1	1	1
AKAP9	1	1	0	2	2	1
AKIP1	1	1	0	0	0	0
AKIRIN2	2	2	0	0	0	0
AKNA	3	0	0	1	0	0
AKNAD1	1	1	0	1	0	0
AKR1A1	3	3	0	3	1	1
AKR1B1	0	0	0	1	1	1
AKR1C2	0	0	0	1	0	0
AKR1C3	0	0	0	1	0	0
AKR1D1	2	2	1	1	1	1
AKR1E2	0	0	0	2	0	0
AKR7A2	3	3	0	0	0	0
AKT1	3	3	1	0	0	0
AKT1S1	3	3	1	4	4	4
AKT2	4	2	1	1	0	0
AKTIP	1	1	1	2	2	2
AL009178.1	1	0	0	0	0	0
AL020996.1	3	3	1	0	0	0
AL021546.6	2	2	2	0	0	0
AL031320.1	2	0	0	0	0	0
AL031590.1	1	0	0	0	0	0
AL033381.1	0	0	0	1	0	0
AL049829.1	2	2	0	0	0	0
AL121761.2	13	13	3	0	0	0
AL133318.1	3	0	0	0	0	0
AL136419.6	1	1	0	0	0	0
AL137798.1	3	0	0	1	0	0
AL139099.1	2	2	1	0	0	0
AL158147.2	2	0	0	0	0	0
AL160175.1	3	3	3	0	0	0
AL162389.1	1	0	0	0	0	0
AL162424.1	1	0	0	0	0	0
AL163636.6	1	1	0	0	0	0
AL353583.1	1	0	0	0	0	0
AL354993.1	1	0	0	0	0	0
AL355490.1	2	2	1	0	0	0
AL359091.2	2	2	0	0	0	0
AL359878.1	2	2	1	0	0	0
AL391421.1	1	1	1	0	0	0
AL441883.1	1	0	0	0	0	0
AL583828.1	1	1	0	0	0	0
AL590452.1	1	1	0	0	0	0
AL590708.2	1	1	0	0	0	0
AL590822.2	1	1	0	0	0	0
AL606500.1	3	0	0	0	0	0
AL645728.1	1	1	0	0	0	0
AL807752.1	1	1	1	0	0	0
ALAD	1	1	0	2	2	2
ALAS1	2	2	1	0	0	0
ALB	0	0	0	1	1	1
ALDH16A1	2	2	0	0	0	0
ALDH1A3	5	0	0	0	0	0
ALDH1B1	1	1	0	0	0	0
ALDH1L1	1	0	0	2	0	0
ALDH3A1	1	1	0	1	0	0
ALDH3A2	0	0	0	2	2	2
ALDH3B1	1	0	0	0	0	0
ALDH3B2	1	1	1	0	0	0
ALDH4A1	1	1	0	2	1	1
ALDH5A1	3	3	2	0	0	0
ALDH6A1	2	2	0	0	0	0
ALDH7A1	0	0	0	2	1	1
ALDH8A1	1	0	0	0	0	0
ALDOA	1	1	1	1	1	1
ALG1	1	1	0	0	0	0
ALG10	3	3	0	0	0	0
ALG12	2	2	2	0	0	0
ALG1L	0	0	0	1	0	0
ALG2	3	3	0	0	0	0
ALG3	2	2	0	0	0	0
ALG6	2	2	0	0	0	0
ALG8	3	3	0	1	1	1
ALKBH1	2	2	0	0	0	0
ALKBH2	1	1	0	0	0	0
ALKBH4	1	1	0	0	0	0
ALKBH5	1	1	0	0	0	0
ALKBH6	5	5	1	5	5	5
ALMS1	3	0	0	0	0	0
ALOX12	0	0	0	1	0	0
ALOX15	1	0	0	0	0	0
ALOX5	1	1	0	0	0	0
ALOX5AP	1	0	0	0	0	0
ALPK2	0	0	0	2	2	2
ALPK3	2	0	0	0	0	0
ALS2	2	2	1	0	0	0
ALS2CL	1	1	1	2	0	0
ALS2CR12	0	0	0	1	0	0
ALYREF	1	1	1	1	1	1
AMBRA1	2	1	1	1	1	1
AMD1	8	8	0	1	1	1
AMDHD2	4	4	0	0	0	0
AMFR	1	1	0	1	1	1
AMH	2	0	0	0	0	0
AMHR2	2	0	0	1	0	0
AMICA1	0	0	0	1	0	0
AMIGO1	2	2	0	0	0	0
AMIGO2	3	3	3	0	0	0
AMMECR1L	1	1	0	1	1	1
AMN	0	0	0	1	1	1
AMN1	2	2	0	0	0	0
AMOT	3	3	1	0	0	0
AMOTL2	2	2	1	1	1	1
AMPD2	2	0	0	2	2	2
AMPD3	2	2	0	0	0	0
AMT	0	0	0	3	3	3
AMTN	1	0	0	0	0	0
AMZ1	1	0	0	0	0	0
AMZ2	4	4	2	2	2	2
ANAPC1	1	1	0	2	0	0
ANAPC10	3	3	0	0	0	0
ANAPC11	3	3	3	2	2	2
ANAPC13	3	3	1	0	0	0
ANAPC15	2	2	1	0	0	0
ANAPC16	4	4	3	0	0	0
ANAPC2	2	1	0	1	1	1
ANAPC5	4	3	0	2	2	1
ANG	3	2	0	3	3	3
ANGEL1	6	1	0	1	1	1
ANGEL2	1	1	0	0	0	0
ANGPT4	0	0	0	1	0	0
ANGPTL1	0	0	0	2	2	2
ANGPTL2	1	0	0	0	0	0
ANGPTL3	0	0	0	1	0	0
ANGPTL6	1	0	0	0	0	0
ANK1	3	0	0	0	0	0
ANK2	1	1	1	0	0	0
ANK3	1	1	0	1	0	0
ANKAR	0	0	0	1	1	1
ANKFY1	2	2	0	0	0	0
ANKH	0	0	0	3	1	1
ANKHD1	3	3	1	1	0	0
ANKHD1-EIF4EBP3	1	0	0	1	0	0
ANKIB1	4	4	0	1	1	0
ANKLE2	3	1	0	1	1	1
ANKMY1	3	3	1	0	0	0
ANKMY2	3	3	1	0	0	0
ANKRD10	2	2	1	1	0	0
ANKRD11	14	12	5	1	1	1
ANKRD13B	3	3	0	0	0	0
ANKRD13C	1	1	0	0	0	0
ANKRD13D	2	2	0	1	1	1
ANKRD16	2	2	0	1	1	0
ANKRD17	5	5	0	2	0	0
ANKRD18A	2	2	0	0	0	0
ANKRD18B	1	0	0	0	0	0
ANKRD22	0	0	0	1	0	0
ANKRD23	1	1	0	0	0	0
ANKRD27	1	1	1	0	0	0
ANKRD28	4	4	0	2	2	2
ANKRD30B	1	0	0	0	0	0
ANKRD30BL	4	4	0	9	9	8
ANKRD31	0	0	0	1	1	1
ANKRD33B	1	1	0	0	0	0
ANKRD34A	5	5	4	0	0	0
ANKRD36C	1	0	0	0	0	0
ANKRD37	1	1	0	0	0	0
ANKRD39	4	4	3	0	0	0
ANKRD40	4	4	4	2	2	2
ANKRD42	2	2	0	1	1	1
ANKRD44	0	0	0	1	0	0
ANKRD46	7	7	1	0	0	0
ANKRD50	2	2	2	0	0	0
ANKRD52	2	2	0	0	0	0
ANKRD53	0	0	0	1	0	0
ANKRD54	2	2	1	1	1	1
ANKRD55	0	0	0	1	1	1
ANKRD61	1	0	0	0	0	0
ANKRD63	1	1	0	0	0	0
ANKRD9	4	4	1	0	0	0
ANKS1A	6	6	0	0	0	0
ANKS3	2	2	1	0	0	0
ANKS6	1	0	0	1	1	1
ANKUB1	1	1	0	0	0	0
ANKZF1	4	4	2	4	4	4
ANO1	1	1	1	1	0	0
ANO10	1	1	1	0	0	0
ANO2	0	0	0	2	2	2
ANO6	1	1	0	1	1	1
ANO8	1	1	0	1	1	1
ANO9	2	2	1	0	0	0
ANP32A	7	6	0	1	1	1
ANP32B	6	6	1	0	0	0
ANP32E	12	12	7	3	3	3
ANPEP	0	0	0	2	2	2
ANTXR1	0	0	0	7	1	1
ANXA1	1	1	0	0	0	0
ANXA11	5	5	0	2	1	0
ANXA2	1	0	0	0	0	0
ANXA2R	2	2	1	0	0	0
ANXA3	1	1	0	0	0	0
ANXA4	4	4	0	0	0	0
ANXA5	1	1	0	1	0	0
ANXA6	0	0	0	1	1	1
ANXA7	1	1	0	2	0	0
ANXA8L1	1	0	0	0	0	0
ANXA9	2	2	2	0	0	0
AOAH	0	0	0	2	0	0
AOC2	0	0	0	3	3	3
AOX1	0	0	0	2	2	2
AP000275.65	1	1	0	0	0	0
AP000679.2	3	3	0	1	1	1
AP000867.1	1	0	0	0	0	0
AP000892.4	1	1	0	0	0	0
AP000974.1	2	2	2	0	0	0
AP001055.1	4	0	0	0	0	0
AP001421.1	1	0	0	0	0	0
AP001579.1	5	5	0	0	0	0
AP001816.1	2	2	2	0	0	0
AP002884.2	1	0	0	0	0	0
AP003041.2	1	0	0	0	0	0
AP003068.23	5	5	1	0	0	0
AP003733.1	7	7	2	0	0	0
AP005482.1	7	7	0	0	0	0
AP006621.5	0	0	0	1	1	1
AP1AR	3	3	2	0	0	0
AP1G2	3	3	1	1	1	1
AP1M1	3	3	3	0	0	0
AP1S1	2	2	0	0	0	0
AP2A2	2	0	0	0	0	0
AP2B1	2	2	2	0	0	0
AP2M1	2	1	0	1	0	0
AP2S1	3	3	3	0	0	0
AP3B1	0	0	0	1	1	0
AP3B2	1	1	0	0	0	0
AP3M1	1	1	1	0	0	0
AP3M2	1	1	0	0	0	0
AP3S1	0	0	0	1	1	1
AP3S2	1	1	1	1	1	1
AP4B1	6	2	0	2	1	1
AP4E1	1	1	0	0	0	0
AP4M1	3	2	0	7	7	7
AP4S1	4	4	0	1	1	1
AP5B1	1	1	0	0	0	0
AP5S1	2	2	1	0	0	0
AP5Z1	4	3	2	0	0	0
APAF1	1	1	0	0	0	0
APBA3	1	1	0	0	0	0
APBB2	6	6	3	2	2	2
APBB3	1	1	1	2	2	2
APC	0	0	0	1	1	0
APC2	1	1	1	0	0	0
APEH	0	0	0	3	3	3
APEX1	3	3	0	1	1	1
APH1A	1	1	1	2	2	2
API5	1	1	0	0	0	0
APLF	0	0	0	1	1	1
APLN	1	1	0	0	0	0
APLP2	2	2	0	3	3	3
APMAP	2	2	1	0	0	0
APOA1	0	0	0	1	1	1
APOA1BP	2	2	2	0	0	0
APOB	0	0	0	4	4	4
APOBEC2	0	0	0	1	0	0
APOBEC3A	1	0	0	0	0	0
APOBR	1	0	0	0	0	0
APOC1	2	2	0	0	0	0
APOD	1	1	1	0	0	0
APOE	0	0	0	1	1	1
APOL1	0	0	0	3	3	3
APOL2	2	2	2	1	1	1
APOL3	0	0	0	1	0	0
APOL4	0	0	0	1	1	1
APOLD1	4	4	2	0	0	0
APOM	2	2	1	1	1	1
APOO	2	2	0	2	2	2
APOPT1	2	2	2	0	0	0
APP	4	1	0	2	2	2
APPBP2	21	21	6	1	1	1
APPL1	1	1	0	1	1	1
APPL2	1	1	0	0	0	0
APRT	1	1	0	0	0	0
APTX	3	3	1	2	2	2
AQP11	3	3	0	0	0	0
AQP2	2	0	0	0	0	0
AQP3	1	1	1	1	1	1
AQP5	1	0	0	0	0	0
AQP6	1	1	0	0	0	0
AQP7	4	0	0	1	1	1
ARAF	3	3	0	0	0	0
ARAP1	1	1	1	3	2	2
ARAP3	1	0	0	0	0	0
ARC	3	1	0	0	0	0
ARCN1	1	1	0	1	1	1
AREL1	2	1	0	0	0	0
ARF1	1	0	0	0	0	0
ARF3	5	5	1	0	0	0
ARF4	2	2	0	0	0	0
ARF5	1	1	0	0	0	0
ARF6	8	8	7	1	1	1
ARFGAP1	6	6	1	0	0	0
ARFGAP2	2	2	0	2	1	1
ARFGAP3	1	1	1	1	1	1
ARFGEF1	6	5	0	0	0	0
ARFGEF2	17	17	2	1	1	0
ARFIP1	1	1	0	0	0	0
ARFIP2	1	1	1	0	0	0
ARFRP1	3	3	0	0	0	0
ARG1	0	0	0	1	1	1
ARHGAP1	6	5	0	0	0	0
ARHGAP10	2	2	0	0	0	0
ARHGAP12	9	9	4	2	2	2
ARHGAP17	4	4	0	1	1	1
ARHGAP21	6	6	0	2	1	1
ARHGAP22	1	1	0	1	0	0
ARHGAP23	0	0	0	1	1	1
ARHGAP25	2	0	0	1	0	0
ARHGAP26	2	1	1	0	0	0
ARHGAP27	6	4	1	0	0	0
ARHGAP29	0	0	0	3	3	3
ARHGAP30	2	0	0	0	0	0
ARHGAP31	1	1	0	0	0	0
ARHGAP32	4	4	0	0	0	0
ARHGAP33	3	3	0	2	2	2
ARHGAP36	2	2	1	1	0	0
ARHGAP39	6	5	0	0	0	0
ARHGAP4	0	0	0	1	1	1
ARHGAP40	1	1	0	1	1	1
ARHGAP42	2	2	2	0	0	0
ARHGAP44	0	0	0	1	1	1
ARHGAP5	2	2	1	2	2	2
ARHGAP8	1	0	0	1	1	1
ARHGAP9	0	0	0	1	0	0
ARHGDIA	1	1	0	0	0	0
ARHGDIB	0	0	0	1	0	0
ARHGEF1	1	1	0	0	0	0
ARHGEF10L	3	1	1	0	0	0
ARHGEF11	2	2	0	0	0	0
ARHGEF12	0	0	0	1	0	0
ARHGEF16	3	1	0	1	0	0
ARHGEF17	0	0	0	1	0	0
ARHGEF19	1	1	1	0	0	0
ARHGEF2	2	0	0	2	1	1
ARHGEF25	2	1	1	0	0	0
ARHGEF26	1	1	0	0	0	0
ARHGEF28	0	0	0	1	1	1
ARHGEF3	0	0	0	2	2	2
ARHGEF33	0	0	0	1	0	0
ARHGEF37	1	1	1	1	1	1
ARHGEF4	2	0	0	0	0	0
ARHGEF40	1	1	0	1	1	1
ARID1A	4	4	3	0	0	0
ARID1B	7	7	3	2	0	0
ARID2	7	7	6	1	1	1
ARID3A	2	2	1	0	0	0
ARID3B	1	1	0	0	0	0
ARID3C	0	0	0	1	1	1
ARID4A	3	3	0	0	0	0
ARID4B	7	7	1	1	1	1
ARID5A	1	1	1	1	1	0
ARID5B	0	0	0	2	2	2
ARIH1	2	2	1	0	0	0
ARL1	3	3	2	0	0	0
ARL10	1	0	0	0	0	0
ARL15	6	6	3	0	0	0
ARL16	1	1	0	0	0	0
ARL2	3	3	1	3	3	3
ARL2BP	1	1	1	0	0	0
ARL3	2	2	0	0	0	0
ARL4A	1	1	0	0	0	0
ARL4D	2	2	1	2	2	2
ARL5A	2	2	1	1	1	1
ARL5B	2	2	1	0	0	0
ARL6IP1	3	3	0	0	0	0
ARL6IP4	1	1	0	0	0	0
ARL6IP5	1	1	0	1	1	1
ARL6IP6	2	2	0	4	4	2
ARL8A	2	2	2	0	0	0
ARL8B	1	1	0	1	0	0
ARMC1	2	2	0	0	0	0
ARMC10	1	1	0	0	0	0
ARMC12	0	0	0	1	1	1
ARMC3	0	0	0	2	0	0
ARMC5	1	1	0	0	0	0
ARMC7	4	4	2	0	0	0
ARMC8	2	2	1	0	0	0
ARMC9	1	1	0	2	2	2
ARMCX3	1	1	0	0	0	0
ARMCX4	2	0	0	2	0	0
ARMCX5	2	2	0	0	0	0
ARMCX6	0	0	0	2	2	2
ARNT	4	4	2	0	0	0
ARNT2	1	1	0	1	1	0
ARNTL	1	1	0	0	0	0
ARPC1A	0	0	0	1	1	1
ARPC1B	1	1	0	0	0	0
ARPC2	6	6	1	3	2	2
ARPC4	2	2	0	0	0	0
ARPC4-TTLL3	2	2	0	1	1	1
ARPC5	3	3	2	0	0	0
ARPC5L	4	4	2	0	0	0
ARPP19	4	4	4	0	0	0
ARRB1	1	1	1	0	0	0
ARRB2	2	2	1	0	0	0
ARRDC1	1	1	0	0	0	0
ARRDC2	1	1	0	0	0	0
ARRDC3	9	9	5	1	1	0
ARSA	2	2	0	0	0	0
ARSB	0	0	0	1	1	1
ARSD	2	2	1	0	0	0
ARSG	4	4	0	0	0	0
ARSI	0	0	0	1	1	1
ARSJ	1	1	0	0	0	0
ART1	1	0	0	0	0	0
ART4	2	0	0	0	0	0
ART5	1	1	0	0	0	0
ARTN	0	0	0	1	1	0
ARV1	0	0	0	1	1	1
ARVCF	7	5	0	1	1	1
AS3MT	1	1	1	1	1	1
ASAH1	1	1	1	2	2	1
ASAH2	0	0	0	1	1	1
ASAP1	4	2	0	2	1	1
ASAP2	6	6	3	1	1	1
ASAP3	0	0	0	1	1	1
ASB1	0	0	0	2	2	2
ASB10	1	0	0	0	0	0
ASB13	4	3	2	0	0	0
ASB15	1	0	0	0	0	0
ASB18	0	0	0	1	0	0
ASB4	1	0	0	3	3	2
ASCC1	4	4	3	1	1	1
ASCC2	3	3	0	3	1	1
ASCL1	1	1	1	0	0	0
ASCL2	8	8	7	0	0	0
ASCL4	2	0	0	1	0	0
ASCL5	3	3	1	0	0	0
ASF1A	2	2	0	0	0	0
ASF1B	2	2	1	0	0	0
ASGR1	1	0	0	1	1	1
ASH1L	1	0	0	1	1	1
ASH2L	0	0	0	2	2	2
ASIC3	4	0	0	2	0	0
ASL	0	0	0	1	1	1
ASNA1	1	1	1	0	0	0
ASNS	0	0	0	1	1	1
ASNSD1	3	3	0	1	1	0
ASPG	2	0	0	0	0	0
ASPH	2	2	1	1	1	1
ASPHD1	5	5	3	2	2	2
ASPRV1	3	0	0	0	0	0
ASPSCR1	1	1	0	1	1	1
ASS1	1	1	0	0	0	0
ASTL	3	3	1	0	0	0
ASTN1	0	0	0	1	0	0
ASUN	1	1	0	0	0	0
ASXL1	2	2	1	3	3	3
ASXL2	1	1	0	1	1	1
ATAD1	2	0	0	0	0	0
ATAD2	2	2	2	1	1	1
ATAD2B	1	1	0	0	0	0
ATAD5	1	1	0	0	0	0
ATAT1	2	2	0	3	3	3
ATE1	2	2	0	1	1	1
ATF1	5	5	2	0	0	0
ATF2	1	1	1	2	2	2
ATF3	1	0	0	0	0	0
ATF4	5	5	4	0	0	0
ATF5	1	1	0	0	0	0
ATF6	10	10	9	0	0	0
ATF7	1	1	0	2	1	1
ATF7IP	2	2	1	0	0	0
ATF7IP2	0	0	0	3	2	2
ATG10	1	1	0	0	0	0
ATG12	1	1	0	0	0	0
ATG13	5	5	2	2	1	1
ATG14	2	2	0	2	2	2
ATG16L1	0	0	0	2	2	2
ATG16L2	5	5	1	1	1	1
ATG2A	1	1	0	0	0	0
ATG2B	2	1	0	1	0	0
ATG3	5	5	0	1	1	0
ATG4A	1	1	0	1	1	1
ATG4B	1	1	0	0	0	0
ATG4D	1	1	0	0	0	0
ATG5	1	1	0	1	1	1
ATG7	1	1	1	0	0	0
ATG9A	5	4	2	6	6	6
ATG9B	3	0	0	1	0	0
ATHL1	2	2	0	2	2	2
ATIC	2	0	0	1	1	1
ATL1	4	4	0	1	1	1
ATL2	4	4	1	0	0	0
ATL3	1	1	0	0	0	0
ATM	2	2	0	0	0	0
ATMIN	1	1	0	0	0	0
ATN1	1	1	0	1	1	1
ATOH8	0	0	0	1	0	0
ATOX1	2	2	2	0	0	0
ATP11A	0	0	0	1	1	1
ATP11B	5	5	1	0	0	0
ATP11C	2	0	0	0	0	0
ATP13A1	3	3	1	1	1	1
ATP13A2	3	3	0	0	0	0
ATP13A3	1	1	1	1	1	1
ATP13A4	1	0	0	2	0	0
ATP1A1	16	16	5	2	1	1
ATP1A1OS	0	0	0	1	1	1
ATP1B1	8	8	2	2	2	2
ATP1B2	1	1	0	0	0	0
ATP1B3	4	4	0	0	0	0
ATP2A2	1	1	0	0	0	0
ATP2A3	2	2	1	0	0	0
ATP2B1	9	9	3	0	0	0
ATP2B2	2	0	0	0	0	0
ATP2B4	1	1	0	0	0	0
ATP2C1	1	1	0	1	0	0
ATP2C2	2	1	0	0	0	0
ATP4A	0	0	0	1	0	0
ATP5B	1	1	0	0	0	0
ATP5C1	3	3	0	4	3	3
ATP5D	0	0	0	1	1	1
ATP5E	5	5	4	1	1	0
ATP5F1	1	1	0	0	0	0
ATP5G1	0	0	0	1	1	1
ATP5G2	3	0	0	0	0	0
ATP5G3	1	0	0	1	1	1
ATP5H	1	1	1	0	0	0
ATP5I	2	2	2	0	0	0
ATP5J	2	2	0	0	0	0
ATP5J2	1	1	0	2	1	1
ATP5J2-PTCD1	1	1	0	1	1	1
ATP5L	1	1	0	0	0	0
ATP5O	0	0	0	1	0	0
ATP5S	9	7	1	2	2	2
ATP5SL	2	0	0	0	0	0
ATP6AP1	1	1	1	0	0	0
ATP6AP1L	1	1	0	0	0	0
ATP6V0A2	1	1	0	0	0	0
ATP6V0A4	2	0	0	1	0	0
ATP6V0B	2	2	0	1	1	1
ATP6V0C	1	1	0	0	0	0
ATP6V0D2	1	0	0	0	0	0
ATP6V0E1	1	1	1	0	0	0
ATP6V0E2	5	5	0	0	0	0
ATP6V1A	2	2	0	0	0	0
ATP6V1B1	0	0	0	1	1	1
ATP6V1C1	2	2	0	0	0	0
ATP6V1C2	5	4	2	2	0	0
ATP6V1E1	2	2	0	1	1	1
ATP6V1E2	3	3	0	0	0	0
ATP6V1F	1	1	0	0	0	0
ATP6V1G1	8	8	5	0	0	0
ATP6V1G2	2	2	0	1	1	1
ATP6V1G2-DDX39B	2	2	0	1	1	1
ATP6V1H	1	1	0	0	0	0
ATP7A	0	0	0	2	2	2
ATP7B	0	0	0	2	1	1
ATP8A2	1	0	0	0	0	0
ATP8B1	1	1	1	0	0	0
ATP8B2	3	3	2	1	1	1
ATP8B3	3	3	1	0	0	0
ATP9A	11	11	4	1	1	1
ATPAF1	1	0	0	0	0	0
ATPAF2	1	1	0	0	0	0
ATPIF1	1	1	0	0	0	0
ATRAID	1	1	1	2	2	2
ATRIP	0	0	0	2	2	2
ATRNL1	3	3	3	0	0	0
ATXN1	1	1	0	6	3	3
ATXN10	1	1	1	1	0	0
ATXN2	0	0	0	1	1	1
ATXN7	17	15	1	0	0	0
ATXN7L1	7	7	0	1	1	1
ATXN7L2	2	2	0	0	0	0
ATXN7L3	2	2	2	0	0	0
AUH	1	1	1	2	1	1
AURKA	2	2	0	0	0	0
AURKAIP1	2	2	1	0	0	0
AURKB	3	3	2	0	0	0
AURKC	0	0	0	1	0	0
AUTS2	0	0	0	1	1	1
AVPI1	1	1	0	0	0	0
AXDND1	1	1	0	0	0	0
AXIN1	4	4	4	1	1	0
AZGP1	0	0	0	3	0	0
AZGP1P1	0	0	0	1	1	1
AZIN1	3	1	1	1	0	0
AZU1	2	0	0	0	0	0
B2M	5	5	2	1	1	1
B3GALNT1	5	5	5	1	0	0
B3GALNT2	5	5	0	1	0	0
B3GALT4	2	2	0	0	0	0
B3GALT6	8	8	7	1	1	1
B3GALTL	1	1	0	0	0	0
B3GAT3	1	1	0	2	2	2
B3GNT1	1	1	0	1	1	1
B3GNT2	4	4	0	0	0	0
B3GNT9	3	3	1	0	0	0
B3GNTL1	11	11	0	0	0	0
B4GALNT1	1	1	1	0	0	0
B4GALNT4	3	2	0	1	0	0
B4GALT1	10	10	3	2	1	1
B4GALT2	4	4	3	1	1	1
B4GALT3	2	2	0	1	1	1
B4GALT4	2	2	0	0	0	0
B4GALT7	0	0	0	1	0	0
B9D1	1	1	0	0	0	0
B9D2	1	1	0	0	0	0
BACE1	3	3	2	0	0	0
BACH1	1	0	0	0	0	0
BAG1	2	2	1	3	2	2
BAG3	3	3	1	0	0	0
BAG4	1	1	0	1	1	1
BAG5	1	1	1	0	0	0
BAG6	2	2	1	2	2	2
BAHD1	1	0	0	1	1	1
BAI1	6	1	0	0	0	0
BAI2	0	0	0	2	0	0
BAIAP2	8	8	3	0	0	0
BAIAP2L1	1	1	0	0	0	0
BAIAP2L2	0	0	0	1	1	1
BAIAP3	3	3	2	0	0	0
BAMBI	2	2	2	0	0	0
BANF1	2	2	0	2	2	2
BANF2	1	0	0	0	0	0
BANP	9	3	1	1	1	1
BARHL2	1	0	0	0	0	0
BARX1	2	0	0	0	0	0
BATF	3	3	1	0	0	0
BAX	1	1	1	1	1	1
BAZ1A	2	2	0	0	0	0
BAZ2A	1	1	0	0	0	0
BAZ2B	2	2	0	0	0	0
BBC3	1	0	0	0	0	0
BBIP1	0	0	0	2	2	1
BBOX1	1	0	0	0	0	0
BBS1	4	4	2	0	0	0
BBS10	1	1	0	0	0	0
BBS4	1	1	0	0	0	0
BBS5	0	0	0	1	1	1
BBS9	0	0	0	1	1	1
BBX	3	2	2	0	0	0
BCAP31	0	0	0	1	1	1
BCAR1	3	3	1	0	0	0
BCAR3	1	1	0	2	1	1
BCAS1	26	20	5	1	0	0
BCAS2	3	3	0	0	0	0
BCAS3	19	19	3	2	2	2
BCAS4	13	13	9	0	0	0
BCDIN3D	4	4	1	0	0	0
BCHE	0	0	0	1	0	0
BCKDHA	2	2	2	2	2	0
BCKDHB	0	0	0	1	1	1
BCKDK	0	0	0	1	1	1
BCL11B	1	1	0	3	3	3
BCL2L1	4	4	3	5	5	5
BCL2L10	3	3	3	0	0	0
BCL2L11	2	2	1	0	0	0
BCL2L12	2	2	2	0	0	0
BCL2L13	3	3	1	1	1	1
BCL2L15	1	0	0	1	0	0
BCL2L2	2	1	1	0	0	0
BCL3	6	5	2	0	0	0
BCL6	3	3	1	6	6	6
BCL6B	0	0	0	1	0	0
BCL7C	5	5	3	0	0	0
BCL9	5	0	0	0	0	0
BCL9L	4	4	1	1	1	1
BCLAF1	1	1	0	1	1	1
BCOR	9	8	4	1	0	0
BCORL1	2	2	1	0	0	0
BCR	2	2	1	0	0	0
BCS1L	1	1	1	3	3	3
BDH1	0	0	0	4	4	4
BDKRB2	1	1	0	0	0	0
BEAN1	0	0	0	1	1	1
BEGAIN	3	2	1	0	0	0
BEND3	2	2	0	0	0	0
BEND6	3	3	0	0	0	0
BEND7	5	4	0	1	0	0
BEST1	1	1	0	1	1	1
BEST2	1	0	0	1	0	0
BEST4	1	0	0	0	0	0
BET1L	2	2	0	0	0	0
BEX4	1	1	0	0	0	0
BFAR	2	2	1	1	1	1
BFSP1	4	4	1	0	0	0
BGLAP	2	0	0	0	0	0
BGN	0	0	0	1	1	1
BHLHA15	0	0	0	2	2	2
BHLHB9	1	1	0	0	0	0
BHLHE23	4	0	0	0	0	0
BHLHE40	10	10	0	1	1	1
BHMT2	0	0	0	1	1	1
BICD2	1	1	0	0	0	0
BID	0	0	0	1	1	1
BIN1	2	1	0	1	1	1
BIN2	0	0	0	1	0	0
BIN3	4	4	3	0	0	0
BIRC2	1	1	0	0	0	0
BIRC3	2	2	1	0	0	0
BIRC6	2	2	0	0	0	0
BIRC7	6	6	0	1	1	1
BLACE	1	0	0	0	0	0
BLCAP	1	1	0	0	0	0
BLM	0	0	0	1	1	0
BLMH	1	1	1	1	1	1
BLNK	2	2	0	1	0	0
BLOC1S2	2	2	2	0	0	0
BLOC1S3	3	3	0	0	0	0
BLOC1S4	3	3	3	0	0	0
BLOC1S5	3	3	2	0	0	0
BLOC1S5-TXNDC5	3	3	2	0	0	0
BLVRA	1	1	0	1	0	0
BLVRB	2	2	1	0	0	0
BMF	6	6	2	2	2	2
BMI1	4	4	2	0	0	0
BMP1	4	4	1	1	1	1
BMP2K	4	4	0	1	1	1
BMP4	0	0	0	1	1	1
BMP5	1	1	1	0	0	0
BMP6	4	4	4	1	1	0
BMP7	30	26	15	0	0	0
BMP8B	1	1	0	0	0	0
BMPER	0	0	0	1	0	0
BMPR1A	4	4	0	0	0	0
BMPR2	1	1	0	0	0	0
BMS1	5	5	4	0	0	0
BNC1	1	0	0	0	0	0
BNIP1	5	5	5	0	0	0
BNIP2	1	1	1	0	0	0
BNIP3	4	4	1	0	0	0
BNIP3L	3	2	0	0	0	0
BNIPL	2	2	2	0	0	0
BOD1	5	5	3	1	1	1
BOD1L1	1	1	1	0	0	0
BOK	5	5	0	0	0	0
BOLA1	7	7	2	2	2	2
BOLA2B	1	1	1	0	0	0
BOLA3	1	1	1	0	0	0
BOLL	1	0	0	0	0	0
BOP1	2	2	1	0	0	0
BORA	1	1	0	0	0	0
BPHL	1	1	0	1	0	0
BPI	0	0	0	2	0	0
BPIFB1	0	0	0	1	1	1
BPIFB4	0	0	0	1	0	0
BPNT1	0	0	0	1	1	1
BPTF	1	1	0	1	1	1
BRAF	2	2	1	0	0	0
BRAP	2	2	0	0	0	0
BRAT1	3	2	2	0	0	0
BRCA1	0	0	0	3	3	3
BRCA2	2	2	0	0	0	0
BRCC3	2	2	1	0	0	0
BRD1	2	2	0	0	0	0
BRD2	5	5	3	3	3	2
BRD3	2	1	1	0	0	0
BRD4	1	1	0	0	0	0
BRD7	1	0	0	0	0	0
BRD8	2	2	0	2	2	2
BRD9	3	2	0	0	0	0
BRDT	0	0	0	1	0	0
BRE	3	3	2	2	2	2
BRF1	2	2	0	0	0	0
BRF2	1	1	0	0	0	0
BRI3BP	0	0	0	1	1	1
BRICD5	3	3	1	0	0	0
BRINP2	3	3	1	0	0	0
BRIP1	18	18	3	0	0	0
BRIX1	1	1	0	0	0	0
BRK1	2	2	0	0	0	0
BRMS1	1	1	0	3	3	3
BRMS1L	2	2	0	0	0	0
BROX	2	2	0	1	1	1
BRPF1	1	1	0	1	0	0
BRPF3	6	6	3	3	1	1
BRSK2	3	3	1	0	0	0
BSCL2	1	1	1	2	2	2
BSDC1	1	1	1	0	0	0
BSG	1	1	0	0	0	0
BSND	1	0	0	0	0	0
BSPRY	1	1	1	1	1	1
BST2	1	1	0	0	0	0
BTAF1	2	2	0	0	0	0
BTBD1	0	0	0	2	2	2
BTBD11	0	0	0	1	1	1
BTBD19	3	0	0	1	1	1
BTBD3	4	4	0	7	3	3
BTBD6	2	2	0	0	0	0
BTC	1	1	0	0	0	0
BTD	2	2	1	1	1	1
BTF3	2	1	1	0	0	0
BTF3L4	1	1	0	0	0	0
BTG1	6	6	3	0	0	0
BTG2	4	4	3	0	0	0
BTLA	1	0	0	1	0	0
BTN1A1	0	0	0	2	2	2
BTN2A2	3	3	1	2	2	2
BTN3A1	2	2	0	2	2	2
BTN3A2	2	2	0	3	3	3
BTN3A3	2	2	0	2	2	2
BTRC	2	2	2	2	2	2
BUB1	2	1	0	0	0	0
BUB3	1	1	1	0	0	0
BUD13	1	1	0	0	0	0
BUD31	1	1	0	0	0	0
BVES	0	0	0	1	1	1
BYSL	2	2	0	1	1	1
BZRAP1	1	0	0	0	0	0
BZW1	10	0	0	1	1	1
BZW2	3	3	1	0	0	0
C10orf10	2	2	0	0	0	0
C10orf11	0	0	0	1	0	0
C10orf118	3	3	0	0	0	0
C10orf137	0	0	0	2	2	1
C10orf2	3	3	1	0	0	0
C10orf40	1	0	0	0	0	0
C10orf67	1	1	0	0	0	0
C10orf76	0	0	0	1	1	1
C10orf88	2	2	0	1	1	1
C10orf91	12	0	0	0	0	0
C10orf95	1	1	0	0	0	0
C11orf1	1	1	0	0	0	0
C11orf16	1	0	0	0	0	0
C11orf24	3	3	0	1	1	0
C11orf30	2	2	0	2	2	2
C11orf35	3	3	0	2	2	2
C11orf48	1	1	1	4	4	4
C11orf49	3	3	1	0	0	0
C11orf52	0	0	0	2	2	2
C11orf53	0	0	0	1	0	0
C11orf54	1	1	0	0	0	0
C11orf58	1	1	0	0	0	0
C11orf68	4	4	0	1	1	1
C11orf70	0	0	0	1	1	1
C11orf71	1	1	0	0	0	0
C11orf72	2	2	0	2	2	1
C11orf80	9	8	3	0	0	0
C11orf82	1	1	0	0	0	0
C11orf83	1	0	0	1	1	1
C11orf84	5	5	0	0	0	0
C11orf85	1	0	0	0	0	0
C11orf86	0	0	0	2	2	2
C11orf91	1	1	1	0	0	0
C12orf10	5	5	3	1	1	1
C12orf23	1	1	1	0	0	0
C12orf4	0	0	0	2	1	1
C12orf43	3	3	0	1	1	1
C12orf44	4	4	2	1	1	1
C12orf45	1	1	0	0	0	0
C12orf49	2	2	1	0	0	0
C12orf5	6	6	0	0	0	0
C12orf52	2	2	1	0	0	0
C12orf57	7	7	0	1	1	1
C12orf60	1	1	1	0	0	0
C12orf61	7	7	0	0	0	0
C12orf65	1	1	1	1	1	1
C12orf66	1	1	0	0	0	0
C12orf73	2	2	0	1	1	1
C12orf75	1	1	0	0	0	0
C12orf79	6	6	3	0	0	0
C14orf1	2	2	2	0	0	0
C14orf119	0	0	0	1	1	1
C14orf132	1	1	0	0	0	0
C14orf142	1	1	0	0	0	0
C14orf159	1	1	0	0	0	0
C14orf164	3	0	0	4	0	0
C14orf166	1	1	0	0	0	0
C14orf166B	5	0	0	0	0	0
C14orf178	1	1	1	0	0	0
C14orf180	2	0	0	0	0	0
C14orf182	6	5	4	3	0	0
C14orf2	1	1	0	0	0	0
C14orf23	2	0	0	0	0	0
C14orf37	2	2	0	0	0	0
C14orf79	1	1	0	0	0	0
C14orf80	5	5	1	1	1	1
C14orf93	1	1	0	1	1	1
C15orf40	5	5	0	1	1	1
C15orf48	3	3	2	0	0	0
C15orf56	1	1	0	0	0	0
C15orf57	0	0	0	1	1	0
C15orf59	1	1	0	0	0	0
C15orf61	4	4	3	0	0	0
C15orf62	2	0	0	1	1	1
C15orf65	1	1	0	0	0	0
C16orf11	1	0	0	0	0	0
C16orf13	2	2	0	0	0	0
C16orf3	1	0	0	0	0	0
C16orf46	2	2	0	1	1	0
C16orf52	3	3	0	0	0	0
C16orf54	2	0	0	0	0	0
C16orf58	6	0	0	0	0	0
C16orf59	5	5	0	1	1	1
C16orf62	3	2	0	0	0	0
C16orf70	1	1	0	1	1	1
C16orf71	1	1	0	0	0	0
C16orf72	5	5	4	0	0	0
C16orf74	5	5	3	0	0	0
C16orf86	4	4	1	0	0	0
C16orf89	4	0	0	0	0	0
C16orf91	1	1	0	0	0	0
C16orf92	3	3	0	0	0	0
C16orf93	6	6	5	1	1	1
C17orf100	1	1	0	1	1	1
C17orf102	0	0	0	1	0	0
C17orf103	0	0	0	2	2	1
C17orf104	5	2	1	0	0	0
C17orf105	2	2	0	0	0	0
C17orf107	3	3	0	0	0	0
C17orf47	3	0	0	1	0	0
C17orf58	1	1	0	2	2	2
C17orf59	2	2	1	0	0	0
C17orf61-PLSCR3	1	1	0	0	0	0
C17orf62	0	0	0	1	1	1
C17orf64	11	11	0	0	0	0
C17orf67	2	0	0	0	0	0
C17orf70	7	7	0	0	0	0
C17orf72	3	3	0	0	0	0
C17orf74	1	0	0	0	0	0
C17orf82	14	14	7	0	0	0
C17orf89	3	3	0	0	0	0
C17orf96	3	3	0	5	5	5
C17orf98	1	0	0	0	0	0
C17orf99	0	0	0	2	2	2
C18orf25	4	4	0	0	0	0
C18orf42	0	0	0	1	0	0
C18orf8	1	1	0	0	0	0
C19orf12	4	4	0	0	0	0
C19orf24	4	1	0	1	1	1
C19orf33	3	3	3	0	0	0
C19orf35	0	0	0	1	1	1
C19orf38	0	0	0	1	0	0
C19orf43	1	1	1	1	1	1
C19orf44	1	1	0	2	2	2
C19orf48	5	5	0	0	0	0
C19orf53	1	1	1	0	0	0
C19orf54	6	6	2	0	0	0
C19orf55	2	2	0	3	2	2
C19orf60	2	2	1	0	0	0
C19orf66	2	2	0	0	0	0
C19orf67	1	0	0	0	0	0
C19orf69	2	0	0	0	0	0
C19orf70	1	1	1	0	0	0
C19orf73	1	1	1	0	0	0
C19orf80	0	0	0	2	2	2
C19orf81	3	0	0	0	0	0
C1GALT1	0	0	0	2	2	2
C1ORF220	3	3	2	0	0	0
C1QL2	3	0	0	0	0	0
C1QL4	1	1	1	0	0	0
C1QTNF3	0	0	0	1	0	0
C1QTNF4	1	0	0	0	0	0
C1QTNF6	4	4	0	1	1	1
C1QTNF8	4	0	0	1	0	0
C1QTNF9	2	0	0	0	0	0
C1RL	1	1	0	1	1	1
C1S	0	0	0	1	0	0
C1orf101	1	1	0	0	0	0
C1orf105	1	0	0	1	1	1
C1orf106	2	2	0	0	0	0
C1orf115	2	2	0	0	0	0
C1orf116	2	2	0	0	0	0
C1orf131	1	1	0	0	0	0
C1orf137	4	0	0	0	0	0
C1orf145	1	1	0	0	0	0
C1orf159	2	2	2	1	1	1
C1orf162	3	0	0	0	0	0
C1orf167	0	0	0	1	0	0
C1orf168	0	0	0	4	2	2
C1orf170	1	0	0	0	0	0
C1orf174	1	1	0	0	0	0
C1orf192	5	5	0	0	0	0
C1orf194	1	1	0	1	1	1
C1orf198	4	0	0	0	0	0
C1orf21	2	2	2	0	0	0
C1orf220	3	3	2	1	1	1
C1orf228	0	0	0	2	2	2
C1orf229	1	0	0	0	0	0
C1orf27	1	1	1	0	0	0
C1orf35	3	1	1	1	1	1
C1orf43	4	4	2	1	1	0
C1orf50	1	1	0	0	0	0
C1orf51	0	0	0	1	1	1
C1orf52	0	0	0	1	1	0
C1orf61	5	0	0	3	0	0
C1orf63	1	1	1	0	0	0
C1orf68	2	0	0	0	0	0
C1orf86	1	1	0	0	0	0
C1orf94	0	0	0	1	0	0
C1orf95	1	1	0	0	0	0
C2	5	5	0	1	1	1
C20ORF135	3	3	1	0	0	0
C20orf112	2	2	0	3	3	3
C20orf144	1	0	0	0	0	0
C20orf194	0	0	0	1	1	1
C20orf195	3	0	0	0	0	0
C20orf197	4	0	0	0	0	0
C20orf201	2	2	0	0	0	0
C20orf24	5	5	3	2	2	2
C20orf26	0	0	0	1	1	0
C20orf27	7	7	3	0	0	0
C20orf96	0	0	0	1	1	1
C21orf119	3	3	0	0	0	0
C21orf128	1	0	0	0	0	0
C21orf2	3	3	0	0	0	0
C21orf33	1	1	0	0	0	0
C21orf37	0	0	0	2	2	2
C21orf59	2	1	0	0	0	0
C21orf67	2	2	0	0	0	0
C21orf88	2	2	0	1	0	0
C21orf90	0	0	0	2	2	2
C22orf23	1	1	0	2	2	2
C22orf24	1	1	0	0	0	0
C22orf26	1	1	1	0	0	0
C22orf29	8	8	0	0	0	0
C22orf39	6	6	0	0	0	0
C22orf42	1	0	0	0	0	0
C2CD2	2	1	1	1	1	1
C2CD2L	1	1	0	1	1	1
C2CD3	3	3	1	0	0	0
C2CD4A	2	2	1	0	0	0
C2CD4C	2	2	0	0	0	0
C2CD4D	3	3	0	0	0	0
C2CD5	1	1	0	1	0	0
C2orf16	0	0	0	3	0	0
C2orf42	3	3	1	1	1	1
C2orf43	0	0	0	3	1	1
C2orf47	5	5	0	0	0	0
C2orf50	1	1	1	1	1	1
C2orf57	2	0	0	0	0	0
C2orf61	2	0	0	1	0	0
C2orf62	2	0	0	2	2	2
C2orf68	0	0	0	1	1	1
C2orf69	2	2	0	0	0	0
C2orf76	1	1	0	0	0	0
C2orf78	1	0	0	0	0	0
C2orf82	2	0	0	3	3	3
C3	0	0	0	1	1	1
C3orf14	6	6	3	0	0	0
C3orf17	0	0	0	2	2	1
C3orf18	3	0	0	3	3	3
C3orf38	2	2	0	0	0	0
C3orf49	1	1	0	0	0	0
C3orf52	4	4	2	0	0	0
C3orf58	5	5	1	0	0	0
C3orf70	0	0	0	2	2	2
C3orf83	1	0	0	0	0	0
C4A	0	0	0	1	0	0
C4orf17	1	0	0	0	0	0
C4orf19	3	3	1	0	0	0
C4orf32	3	3	0	0	0	0
C4orf36	3	3	2	1	1	1
C4orf48	2	2	2	0	0	0
C4orf6	1	0	0	1	0	0
C5	1	0	0	1	0	0
C5orf15	1	1	0	0	0	0
C5orf22	3	3	0	0	0	0
C5orf24	2	2	0	0	0	0
C5orf27	1	0	0	0	0	0
C5orf28	8	8	4	0	0	0
C5orf30	1	1	0	0	0	0
C5orf34	0	0	0	2	2	1
C5orf38	6	6	6	0	0	0
C5orf45	0	0	0	1	1	1
C5orf46	0	0	0	1	0	0
C5orf47	1	1	0	0	0	0
C5orf51	3	3	1	0	0	0
C5orf52	0	0	0	1	0	0
C5orf56	1	1	1	3	3	3
C6ORF165	1	1	1	0	0	0
C6orf123	1	0	0	1	0	0
C6orf132	4	4	3	0	0	0
C6orf136	4	4	0	0	0	0
C6orf141	2	2	1	1	1	1
C6orf163	1	0	0	0	0	0
C6orf165	1	1	1	0	0	0
C6orf201	0	0	0	2	0	0
C6orf211	8	8	6	1	1	1
C6orf222	0	0	0	1	0	0
C6orf48	2	2	0	0	0	0
C6orf52	3	3	1	1	1	1
C6orf57	1	1	0	0	0	0
C6orf62	3	3	0	1	1	1
C6orf89	1	0	0	0	0	0
C6orf99	0	0	0	1	0	0
C7orf10	1	1	0	0	0	0
C7orf13	3	3	3	0	0	0
C7orf25	1	1	1	0	0	0
C7orf26	6	6	2	0	0	0
C7orf41	1	1	0	0	0	0
C7orf43	4	4	0	2	2	2
C7orf50	5	4	4	3	3	3
C7orf55	1	1	0	1	1	1
C7orf55-LUC7L2	3	2	0	0	0	0
C7orf60	3	3	1	1	1	1
C7orf61	1	0	0	0	0	0
C7orf73	1	1	0	0	0	0
C8G	1	1	0	0	0	0
C8orf12	1	0	0	0	0	0
C8orf31	4	4	3	0	0	0
C8orf33	1	1	0	0	0	0
C8orf37	5	5	4	0	0	0
C8orf46	3	0	0	2	0	0
C8orf58	5	5	5	0	0	0
C8orf59	2	2	1	0	0	0
C8orf76	4	4	2	0	0	0
C8orf82	2	2	1	0	0	0
C8orf86	0	0	0	1	1	1
C9	1	1	0	0	0	0
C9orf114	1	1	0	2	2	1
C9orf116	3	3	0	0	0	0
C9orf117	0	0	0	1	1	1
C9orf135	0	0	0	1	0	0
C9orf139	1	1	0	1	1	1
C9orf141	1	0	0	1	1	1
C9orf142	1	1	0	3	3	3
C9orf147	2	2	0	1	1	1
C9orf156	3	3	1	0	0	0
C9orf16	3	3	0	1	1	1
C9orf163	10	10	2	0	0	0
C9orf24	1	0	0	0	0	0
C9orf3	0	0	0	6	5	5
C9orf37	1	1	0	0	0	0
C9orf41	1	1	0	0	0	0
C9orf43	3	3	0	0	0	0
C9orf47	6	6	3	1	0	0
C9orf50	10	10	9	0	0	0
C9orf64	1	1	0	0	0	0
C9orf66	2	2	0	0	0	0
C9orf69	2	2	0	0	0	0
C9orf78	3	3	1	1	1	1
C9orf84	1	0	0	0	0	0
C9orf85	2	2	0	1	1	1
C9orf89	6	5	1	0	0	0
C9orf9	3	3	0	0	0	0
C9orf91	5	5	3	0	0	0
C9orf96	1	1	1	0	0	0
CA12	1	1	1	0	0	0
CA13	1	1	1	0	0	0
CA2	5	5	3	0	0	0
CA4	10	0	0	0	0	0
CA5A	2	0	0	1	1	1
CA6	0	0	0	1	0	0
CA8	1	1	0	0	0	0
CAB39	2	2	1	0	0	0
CABIN1	1	1	0	0	0	0
CABLES1	6	6	3	0	0	0
CABLES2	2	1	0	2	2	1
CABP1	0	0	0	1	0	0
CABP7	1	0	0	0	0	0
CABYR	1	1	0	1	1	1
CACFD1	3	3	1	0	0	0
CACHD1	2	2	2	0	0	0
CACNA1B	1	0	0	0	0	0
CACNA1C	1	0	0	0	0	0
CACNA1D	2	2	0	2	2	1
CACNA1E	1	0	0	0	0	0
CACNA1H	5	5	0	0	0	0
CACNA1S	5	5	0	0	0	0
CACNA2D4	1	0	0	3	2	2
CACNB1	1	1	0	1	1	1
CACNB3	2	0	0	0	0	0
CACNB4	0	0	0	3	3	3
CACNG4	4	4	2	0	0	0
CACNG5	2	0	0	0	0	0
CACNG6	1	1	0	0	0	0
CACTIN	2	2	1	0	0	0
CACUL1	1	1	0	0	0	0
CACYBP	2	2	0	1	1	1
CAD	4	3	0	3	0	0
CADM1	0	0	0	2	2	2
CADPS	1	1	0	0	0	0
CAGE1	2	2	1	0	0	0
CALCOCO2	2	2	0	0	0	0
CALCR	4	4	3	0	0	0
CALD1	2	2	2	1	0	0
CALHM1	1	0	0	0	0	0
CALHM2	2	2	0	0	0	0
CALM1	11	11	7	0	0	0
CALM2	7	7	6	2	2	2
CALM3	1	1	0	1	1	0
CALML3	1	0	0	0	0	0
CALML5	8	0	0	0	0	0
CALR3	0	0	0	2	2	2
CALU	1	1	0	0	0	0
CALY	1	0	0	0	0	0
CAMK1	1	1	0	1	0	0
CAMK1D	1	1	0	0	0	0
CAMK2B	1	1	0	1	0	0
CAMK2D	1	1	0	0	0	0
CAMK2G	5	5	3	3	0	0
CAMK2N2	1	1	0	0	0	0
CAMK4	1	1	0	0	0	0
CAMKK1	2	2	0	1	1	1
CAMKK2	0	0	0	1	0	0
CAMKV	2	0	0	2	0	0
CAMP	1	0	0	0	0	0
CAMSAP1	3	2	0	0	0	0
CAMSAP2	5	5	0	0	0	0
CAMTA2	3	3	1	0	0	0
CAND1	3	3	0	0	0	0
CAND2	1	0	0	0	0	0
CANX	2	2	1	0	0	0
CAP1	0	0	0	1	0	0
CAP2	8	8	0	0	0	0
CAPG	6	6	2	1	1	1
CAPN1	6	1	1	2	2	2
CAPN10	2	2	0	1	1	1
CAPN11	2	0	0	0	0	0
CAPN15	3	3	0	0	0	0
CAPN2	1	0	0	0	0	0
CAPN5	1	1	0	0	0	0
CAPN7	7	7	0	0	0	0
CAPN8	5	5	5	0	0	0
CAPN9	0	0	0	2	0	0
CAPRIN1	4	4	0	0	0	0
CAPZA2	0	0	0	1	1	1
CAPZB	1	1	0	1	1	0
CARD10	1	1	0	3	3	3
CARD11	0	0	0	2	2	2
CARD14	1	1	0	0	0	0
CARD8	2	2	1	0	0	0
CARD9	1	1	0	0	0	0
CARF	0	0	0	1	1	1
CARHSP1	0	0	0	1	1	1
CARKD	3	3	1	0	0	0
CARM1	2	2	2	0	0	0
CARNS1	3	3	0	0	0	0
CARS	2	1	0	0	0	0
CARS2	5	5	2	1	1	1
CASC10	1	1	0	0	0	0
CASC3	1	1	0	0	0	0
CASC4	0	0	0	1	1	1
CASC5	1	1	0	2	2	1
CASD1	1	1	0	0	0	0
CASKIN1	2	2	2	0	0	0
CASKIN2	4	3	1	0	0	0
CASP10	1	1	0	0	0	0
CASP12	0	0	0	1	0	0
CASP16	1	1	0	0	0	0
CASP2	2	2	1	1	1	1
CASP4	0	0	0	1	1	1
CASP5	0	0	0	1	0	0
CASP7	0	0	0	1	1	0
CASP8	1	1	0	1	1	1
CASP9	1	1	1	0	0	0
CASQ1	1	0	0	0	0	0
CASQ2	3	0	0	0	0	0
CASR	1	0	0	0	0	0
CAST	3	1	1	1	1	1
CASZ1	2	2	2	2	2	2
CAT	1	1	1	0	0	0
CATSPER2	0	0	0	1	0	0
CATSPER4	1	0	0	0	0	0
CATSPERD	2	2	1	0	0	0
CATSPERG	5	5	3	0	0	0
CAV1	6	6	5	0	0	0
CBFA2T2	1	1	0	4	4	4
CBFA2T3	2	1	0	0	0	0
CBFB	1	1	0	1	1	1
CBL	2	2	0	1	1	1
CBLB	3	3	2	0	0	0
CBLL1	2	2	0	0	0	0
CBLN1	1	1	0	0	0	0
CBLN4	2	0	0	0	0	0
CBR1	2	2	2	0	0	0
CBR3	5	5	5	0	0	0
CBR4	1	1	0	1	1	1
CBWD2	1	1	0	1	0	0
CBWD6	1	0	0	0	0	0
CBX1	4	4	3	0	0	0
CBX2	2	2	1	3	3	3
CBX3	7	7	3	1	1	1
CBX4	5	5	4	0	0	0
CBX5	6	6	3	1	0	0
CBX7	0	0	0	1	1	1
CBX8	8	8	7	0	0	0
CBY3	2	0	0	0	0	0
CC2D1B	0	0	0	1	1	0
CC2D2A	0	0	0	1	1	1
CCAR2	6	6	5	0	0	0
CCBL1	2	2	0	2	2	2
CCDC101	1	1	0	0	0	0
CCDC103	2	2	0	0	0	0
CCDC104	0	0	0	1	1	1
CCDC106	2	2	2	0	0	0
CCDC107	3	3	0	0	0	0
CCDC108	3	0	0	1	0	0
CCDC112	1	1	0	0	0	0
CCDC114	5	5	4	1	0	0
CCDC115	2	2	0	0	0	0
CCDC116	2	0	0	0	0	0
CCDC117	4	4	4	1	1	1
CCDC12	1	1	1	1	1	1
CCDC120	2	2	0	0	0	0
CCDC121	0	0	0	3	3	3
CCDC122	1	1	0	0	0	0
CCDC125	2	2	0	0	0	0
CCDC127	3	3	0	0	0	0
CCDC13	1	1	0	1	0	0
CCDC130	0	0	0	1	1	1
CCDC132	3	3	2	1	0	0
CCDC135	0	0	0	1	0	0
CCDC136	3	0	0	0	0	0
CCDC137	5	5	4	0	0	0
CCDC138	1	1	0	0	0	0
CCDC140	0	0	0	1	0	0
CCDC142	1	1	0	0	0	0
CCDC144NL	0	0	0	5	0	0
CCDC146	1	0	0	0	0	0
CCDC148	6	6	3	0	0	0
CCDC150	1	0	0	1	1	1
CCDC151	1	1	0	0	0	0
CCDC153	2	2	0	1	0	0
CCDC154	4	0	0	0	0	0
CCDC157	4	4	1	0	0	0
CCDC159	1	1	0	0	0	0
CCDC163P	1	1	1	0	0	0
CCDC166	3	0	0	0	0	0
CCDC167	0	0	0	1	1	1
CCDC170	6	5	4	0	0	0
CCDC171	1	1	0	0	0	0
CCDC174	3	3	0	0	0	0
CCDC176	2	2	1	0	0	0
CCDC18	1	1	0	0	0	0
CCDC180	1	0	0	1	0	0
CCDC23	1	1	0	3	3	3
CCDC24	1	1	0	2	2	1
CCDC25	1	1	1	0	0	0
CCDC28B	0	0	0	1	1	1
CCDC30	3	2	1	0	0	0
CCDC36	0	0	0	1	0	0
CCDC37	0	0	0	1	0	0
CCDC38	1	1	0	0	0	0
CCDC39	0	0	0	1	0	0
CCDC40	5	5	2	1	1	1
CCDC41	1	1	0	0	0	0
CCDC43	1	1	0	0	0	0
CCDC47	9	9	2	0	0	0
CCDC51	1	1	1	1	1	1
CCDC53	1	1	0	0	0	0
CCDC57	2	1	0	2	1	1
CCDC58	2	2	0	2	0	0
CCDC6	6	6	2	1	1	1
CCDC60	1	0	0	0	0	0
CCDC62	1	1	0	0	0	0
CCDC64	3	3	3	0	0	0
CCDC64B	3	3	0	0	0	0
CCDC66	1	1	0	2	1	1
CCDC67	0	0	0	1	0	0
CCDC68	0	0	0	1	1	1
CCDC69	0	0	0	1	1	1
CCDC71	1	1	1	0	0	0
CCDC73	0	0	0	1	0	0
CCDC77	2	2	0	0	0	0
CCDC78	4	4	2	0	0	0
CCDC80	4	0	0	0	0	0
CCDC81	1	0	0	0	0	0
CCDC82	0	0	0	1	1	1
CCDC83	2	2	2	0	0	0
CCDC84	1	1	0	1	1	1
CCDC85A	3	3	0	0	0	0
CCDC85B	2	2	0	0	0	0
CCDC85C	4	4	1	0	0	0
CCDC86	2	2	0	1	1	0
CCDC87	1	1	0	0	0	0
CCDC88A	0	0	0	3	3	3
CCDC88B	1	1	0	0	0	0
CCDC88C	5	5	1	0	0	0
CCDC9	1	1	1	0	0	0
CCDC90B	2	2	1	0	0	0
CCDC92	1	1	0	1	0	0
CCDC93	1	1	0	0	0	0
CCDC96	1	1	0	0	0	0
CCDC97	3	3	2	0	0	0
CCHCR1	1	1	1	2	2	2
CCL16	0	0	0	1	1	1
CCL20	0	0	0	2	2	2
CCL25	0	0	0	2	1	1
CCL28	2	0	0	0	0	0
CCM2	3	3	2	1	1	0
CCM2L	1	1	0	1	0	0
CCNB1	0	0	0	1	1	1
CCNC	2	2	1	0	0	0
CCND1	31	31	27	0	0	0
CCND3	2	2	2	1	1	1
CCNE1	5	5	1	1	1	1
CCNE2	7	7	5	0	0	0
CCNF	4	4	0	0	0	0
CCNG1	0	0	0	1	1	1
CCNG2	4	4	0	0	0	0
CCNH	2	2	2	2	1	0
CCNI	2	2	1	0	0	0
CCNJ	3	3	1	3	3	3
CCNJL	1	1	0	0	0	0
CCNK	7	7	4	0	0	0
CCNL1	5	5	3	3	3	3
CCNL2	1	1	0	0	0	0
CCNT1	1	1	0	0	0	0
CCNT2	1	1	1	2	2	2
CCNY	0	0	0	1	0	0
CCNYL1	1	1	0	1	1	1
CCP110	1	1	0	0	0	0
CCPG1	3	3	1	0	0	0
CCR3	2	2	0	0	0	0
CCR7	1	0	0	0	0	0
CCR8	0	0	0	1	0	0
CCRN4L	2	2	1	1	1	0
CCS	1	1	0	0	0	0
CCSER1	8	8	2	0	0	0
CCT2	3	3	0	0	0	0
CCT3	4	4	0	2	2	2
CCT4	3	3	0	0	0	0
CCT6B	3	3	0	0	0	0
CCT7	2	2	0	0	0	0
CCT8	0	0	0	2	1	1
CCZ1	1	1	0	0	0	0
CD101	0	0	0	2	0	0
CD151	1	1	1	0	0	0
CD160	2	0	0	0	0	0
CD164	8	8	2	0	0	0
CD180	1	0	0	0	0	0
CD2	1	0	0	1	0	0
CD200R1	0	0	0	1	0	0
CD200R1L	0	0	0	1	0	0
CD247	2	0	0	0	0	0
CD276	1	1	0	0	0	0
CD2BP2	1	1	0	0	0	0
CD302	0	0	0	1	1	1
CD33	1	0	0	0	0	0
CD3D	1	0	0	0	0	0
CD3E	1	0	0	0	0	0
CD3EAP	4	4	3	0	0	0
CD3G	1	0	0	0	0	0
CD4	0	0	0	1	0	0
CD44	2	2	0	0	0	0
CD46	1	0	0	1	1	1
CD47	6	6	3	0	0	0
CD52	0	0	0	1	0	0
CD53	1	0	0	6	0	0
CD55	1	1	0	1	1	1
CD58	6	5	0	1	1	1
CD59	1	1	1	2	1	0
CD6	2	0	0	0	0	0
CD63	1	1	0	0	0	0
CD68	0	0	0	1	1	1
CD7	1	0	0	0	0	0
CD72	0	0	0	1	0	0
CD79A	2	0	0	1	0	0
CD80	3	0	0	0	0	0
CD81	2	0	0	0	0	0
CD8A	1	0	0	1	1	1
CD9	2	2	1	0	0	0
CD93	0	0	0	1	0	0
CD99L2	3	3	1	0	0	0
CDC123	1	1	0	0	0	0
CDC14B	3	3	2	2	2	2
CDC16	2	2	0	1	0	0
CDC20	1	1	0	0	0	0
CDC20B	0	0	0	1	0	0
CDC25B	4	4	2	1	1	1
CDC25C	1	1	1	1	1	1
CDC26	3	3	0	0	0	0
CDC27	1	1	0	0	0	0
CDC34	3	3	0	0	0	0
CDC37	1	1	0	0	0	0
CDC37L1	1	1	0	0	0	0
CDC42	5	5	1	0	0	0
CDC42BPA	2	2	0	0	0	0
CDC42BPB	1	1	0	0	0	0
CDC42BPG	1	1	1	0	0	0
CDC42EP1	1	0	0	2	2	2
CDC42EP2	6	6	0	1	1	1
CDC42EP4	4	4	2	0	0	0
CDC42EP5	5	0	0	0	0	0
CDC42SE1	1	1	1	0	0	0
CDC42SE2	0	0	0	1	0	0
CDC45	2	2	1	0	0	0
CDC5L	1	1	0	0	0	0
CDC6	2	2	2	0	0	0
CDC73	7	7	0	2	2	2
CDCA3	4	4	1	3	3	3
CDCA5	1	1	0	3	3	3
CDCA7	2	2	0	3	3	3
CDCA7L	1	0	0	0	0	0
CDH1	8	8	6	0	0	0
CDH15	3	3	2	1	1	1
CDH2	1	1	0	1	0	0
CDH23	1	0	0	0	0	0
CDH24	4	3	2	0	0	0
CDH26	2	1	1	0	0	0
CDH3	1	1	1	0	0	0
CDH5	0	0	0	1	0	0
CDHR2	1	1	0	1	0	0
CDHR3	7	7	0	2	2	2
CDHR5	2	0	0	2	2	2
CDIPT	2	2	1	0	0	0
CDK1	1	1	1	1	0	0
CDK10	3	3	1	0	0	0
CDK12	5	5	2	4	4	4
CDK13	4	4	0	0	0	0
CDK14	1	0	0	0	0	0
CDK15	0	0	0	1	0	0
CDK16	2	2	0	1	1	1
CDK17	4	4	0	0	0	0
CDK18	6	6	0	1	1	1
CDK19	1	1	1	1	1	1
CDK2	3	3	3	0	0	0
CDK2AP1	1	1	1	1	1	1
CDK2AP2	2	2	1	2	2	1
CDK3	1	0	0	0	0	0
CDK4	0	0	0	1	1	1
CDK5	2	2	1	0	0	0
CDK5R2	2	2	2	0	0	0
CDK5RAP2	0	0	0	1	1	1
CDK6	2	2	0	1	1	1
CDK8	3	3	0	0	0	0
CDK9	3	3	1	1	1	1
CDKAL1	1	1	1	2	2	2
CDKL1	0	0	0	5	0	0
CDKL2	1	1	0	0	0	0
CDKL3	1	1	1	1	1	1
CDKL4	2	0	0	0	0	0
CDKN1A	7	7	3	4	4	4
CDKN1B	3	3	2	1	1	1
CDKN2A	8	8	6	0	0	0
CDKN2AIP	2	2	0	1	1	1
CDKN2AIPNL	1	1	1	0	0	0
CDKN2B	5	5	4	0	0	0
CDKN2C	2	2	1	0	0	0
CDKN3	0	0	0	1	0	0
CDON	0	0	0	1	1	1
CDPF1	1	1	0	0	0	0
CDR2L	1	1	1	0	0	0
CDS1	1	1	0	0	0	0
CDS2	1	1	0	2	2	2
CDV3	1	1	1	0	0	0
CDX1	1	0	0	1	0	0
CDX2	1	0	0	2	0	0
CDYL	0	0	0	3	0	0
CDYL2	3	3	3	0	0	0
CEA	4	4	3	0	0	0
CEACAM16	4	0	0	1	0	0
CEACAM21	0	0	0	2	0	0
CEACAM3	5	0	0	2	0	0
CEACAM5	4	4	3	0	0	0
CEACAM6	3	0	0	0	0	0
CEACAM7	4	4	3	0	0	0
CEBPA	7	7	2	1	1	1
CEBPB	30	30	20	2	2	2
CEBPD	11	11	4	0	0	0
CEBPG	3	3	0	2	2	2
CEBPZ	2	2	2	0	0	0
CECR2	0	0	0	1	0	0
CECR5	1	0	0	0	0	0
CECR6	2	2	0	0	0	0
CELA1	1	0	0	0	0	0
CELA3A	0	0	0	3	0	0
CELF1	3	3	2	0	0	0
CELF6	1	0	0	1	0	0
CELSR1	3	3	3	2	2	2
CELSR2	2	1	1	2	0	0
CELSR3	2	1	0	2	2	2
CEMP1	1	1	1	0	0	0
CENPB	3	3	1	0	0	0
CENPBD1	2	2	1	0	0	0
CENPC	0	0	0	1	0	0
CENPF	0	0	0	1	1	1
CENPH	0	0	0	1	1	1
CENPI	1	1	0	0	0	0
CENPJ	0	0	0	1	0	0
CENPL	0	0	0	2	2	2
CENPO	3	3	1	1	1	1
CENPP	1	1	0	1	1	1
CENPT	1	1	0	1	1	1
CEP112	0	0	0	2	2	2
CEP120	0	0	0	1	1	1
CEP128	2	0	0	0	0	0
CEP164	3	3	2	0	0	0
CEP170	1	1	0	0	0	0
CEP170B	3	3	1	2	2	2
CEP19	1	1	0	0	0	0
CEP192	4	3	3	1	0	0
CEP250	2	2	0	3	2	2
CEP350	6	4	0	0	0	0
CEP41	3	1	1	2	2	2
CEP57	3	3	0	2	1	1
CEP57L1	3	3	2	0	0	0
CEP63	4	4	1	0	0	0
CEP68	3	2	0	1	1	1
CEP70	2	2	1	0	0	0
CEP72	4	4	0	1	1	1
CEP76	2	2	0	0	0	0
CEP78	2	1	1	0	0	0
CEP95	6	6	3	0	0	0
CEP97	2	2	2	0	0	0
CEPT1	1	1	0	0	0	0
CERCAM	1	0	0	1	0	0
CERK	2	0	0	1	1	1
CERKL	1	0	0	0	0	0
CERS1	1	0	0	0	0	0
CERS2	2	2	2	2	2	2
CERS5	2	2	1	0	0	0
CERS6	2	2	0	0	0	0
CES2	0	0	0	1	1	1
CES3	2	0	0	0	0	0
CES4A	2	2	0	2	0	0
CETN1	1	0	0	0	0	0
CETN3	2	2	0	0	0	0
CETP	1	0	0	0	0	0
CFB	1	0	0	0	0	0
CFD	1	0	0	0	0	0
CFDP1	3	3	0	1	1	1
CFL1	3	0	0	2	2	2
CFLAR	6	6	0	0	0	0
CGGBP1	2	2	0	0	0	0
CGN	8	8	2	0	0	0
CGREF1	0	0	0	2	2	2
CGRRF1	1	1	0	0	0	0
CHAC1	2	2	0	0	0	0
CHAC2	1	1	0	0	0	0
CHAF1A	3	3	3	0	0	0
CHAMP1	1	1	0	0	0	0
CHCHD4	0	0	0	2	2	2
CHCHD5	6	6	6	0	0	0
CHCHD6	2	2	0	0	0	0
CHCHD7	4	4	0	0	0	0
CHD1	3	3	0	1	1	1
CHD1L	3	3	2	2	0	0
CHD2	8	8	5	2	2	2
CHD3	1	1	0	0	0	0
CHD4	6	2	1	0	0	0
CHD5	1	1	0	0	0	0
CHD6	10	9	1	2	1	1
CHD7	2	2	1	1	1	0
CHD8	4	4	1	0	0	0
CHD9	1	1	1	0	0	0
CHDH	0	0	0	1	1	1
CHEK2	3	3	2	0	0	0
CHERP	2	2	0	0	0	0
CHFR	2	2	0	1	1	1
CHGA	3	0	0	0	0	0
[truncated: 9,233 more rows]
