# Supplementary material for: Network perturbation by recurrent regulatory variants in cancer
Source: PLoS Comput Biol. 2017 Mar 23;13(3):e1005449. doi: 10.1371/journal.pcbi.1005449 (PMC5383347; doi:10.1371/journal.pcbi.1005449)
Supplement: S2 Table — (XLSX) [file pcbi.1005449.s011.xlsx]

## Sheet: Breast cancer
Gene	Recurrence count
SULF2	51
MYC	40
IRF2BP2	36
GRHL2	32
CCND1	31
CEBPB	28
PREX1	28
ZMYND8	28
BMP7	27
TFAP2C	27
USP32	27
YWHAZ	27
CYP24A1	26
BCAS1	25
PPM1D	25
TMSB4X	23
NCOA3	22
PMEPA1	22
TTC6	22
GATA3	21
PARD6B	21
BCAS3	20
IER5L	20
KLF10	20
NTMT1	20
APPBP2	19
HES1	19
INTS2	19
PPP4R1L	19
CUX1	18
MARCH10	18
METRNL	18
PCBP1	18
ST3GAL1	18
TBX2	18
ZFP36L1	18
ZFP36L2	18
ZNF703	18
ATXN7	17
IGF1R	17
KLF6	17
MED13	17
PSMD6	17
RNFT1	17
TRIB1	17
ADAP1	16
ELF3	16
IRS1	16
RHOB	16
SLC16A6	16
TAF4	16
TP53	16
TRIM33	16
WRAP53	16
BRIP1	15
FOXA1	15
GSE1	15
MAT2A	15
SOCS1	15
TSC22D2	15
ADAMTS9	14
ANKRD11	14
EPPK1	14
NR2F2	14
PABPC1	14
TET2	14
ZNF706	14
ATP1A1	13
C17orf82	13
CITED2	13
CLTC	13
KLF4	13
KLF7	13
MAFB	13
PLEKHF2	13
PTK2	13
RAB22A	13
STC2	13
TFRC	13
THOC7	13
UBR5	13
VAPB	13
ARFGEF2	12
BCAS4	12
COL18A1	12
DPM1	12
PRICKLE2	12
RAD51C	12
RET	12
STX6	12
TMEM189	12
TUBD1	12
UBE2V1	12
ZHX2	12
ZNF217	12
ARRDC3	11
ATP9A	11
BANP	11
C17orf64	11
CEBPD	11
CTBP2	11
CTDSP1	11
GNA13	11
GNAS	11
LLGL2	11
NBPF9	11
NOS1AP	11
NOTCH2	11
NRIP1	11
NUAK2	11
RIPK4	11
SLC25A24	11
SLC45A4	11
SNAI1	11
SPG7	11
SPPL2A	11
TRIM27	11
WDR74	11
ZFHX3	11
ZMYND11	11
ACE	10
ATP5S	10
B4GALT1	10
BHLHE40	10
BZW1	10
C10orf91	10
CA4	10
CHD6	10
DDX5	10
DUSP1	10
EIF1	10
ERICH1	10
ERN1	10
GADD45B	10
GLUL	10
GSK3B	10
GTF2A1	10
HNRNPF	10
HSF4	10
IRF1	10
IRF2BPL	10
KRT80	10
KYNU	10
NDUFAF6	10
OCIAD2	10
OSGIN2	10
OSR2	10
PANK4	10
PFDN4	10
PKD1	10
POFUT2	10
POGZ	10
PSMC5	10
RAB35	10
RPL13	10
RPRD2	10
SEMA4C	10
SHB	10
SLC22A15	10
SP3	10
SPIN1	10
SPTSSB	10
THRB	10
TOB2	10
ABHD11	9
ANP32E	9
BCL3	9
C5orf38	9
C9orf163	9
CALM1	9
CAP2	9
CITED4	9
CSNK1D	9
CT62	9
DAAM1	9
DYNLL2	9
EIF4A2	9
ESYT2	9
FAM120AOS	9
FAM65C	9
FAM84B	9
FLOT1	9
FOSL2	9
GPAA1	9
IRX2	9
KRT18	9
KRT19	9
KRT8	9
LAMA5	9
LMX1B	9
LY6E	9
LY6H	9
MAP3K1	9
MCFD2	9
NKAIN4	9
PLEC	9
PSCA	9
RHPN1	9
RPL8	9
SCRIB	9
SHH	9
SLC50A1	9
SMAD2	9
SMARCD2	9
SMYD2	9
SRCAP	9
SRSF1	9
TEX2	9
TPBG	9
TSC2	9
TUFT1	9
USP21	9
ZNF131	9
ASCL2	8
BAIAP2	8
C11orf80	8
C12orf5	8
C5orf28	8
C9orf50	8
CALML5	8
CBX4	8
CEBPA	8
CGN	8
CHRAC1	8
CLPTM1L	8
CSRP1	8
CXXC5	8
DDIT4	8
DLX3	8
DPM3	8
EIF3B	8
EIF4B	8
ENAH	8
EPHB4	8
FAM102A	8
FAM134A	8
FAM83B	8
FOXO3	8
FUT8	8
GADD45G	8
GPRC5A	8
HOXC13	8
IER3	8
ISG20L2	8
JARID2	8
KAT5	8
L2HGDH	8
MEIS1	8
MYOF	8
NCOA5	8
NCOR2	8
NFKBIA	8
NXNL2	8
PDPK1	8
PIM1	8
PPIF	8
PPM1H	8
PRRC2B	8
PUM2	8
RAD23B	8
RAP2B	8
RASA2	8
RPS6KB1	8
RREB1	8
RTEL1	8
RTEL1-TNFRSF6B	8
SDF4	8
SEMA3C	8
SGMS1	8
SKIDA1	8
SLC12A9	8
SLC25A25	8
SRSF9	8
STX16	8
TNS3	8
TPM1	8
TRAF7	8
TRERF1	8
TRIM37	8
UBL4A	8
VASN	8
VAV3	8
VEGFA	8
VPS13B	8
ZBTB21	8
ZBTB37	8
ZCWPW1	8
ZFAT	8
ZNF517	8
ZNF623	8
ZNF707	8
ABCA3	7
ABCC1	7
ABCC3	7
ABHD12	7
ACP6	7
ACSF3	7
ACTB	7
ACTN4	7
ADNP	7
ADRB1	7
AMD1	7
ANKRD39	7
ARF6	7
ARID2	7
ARID4B	7
ARVCF	7
ATP1B1	7
ATP2B1	7
B3GALT6	7
BCOR	7
C17orf70	7
C2orf47	7
CABLES1	7
CBX5	7
CCNE2	7
CCSER1	7
CDH1	7
CDKN1A	7
CHST15	7
CNOT8	7
CROCC	7
CYB561	7
DCAF7	7
DDX42	7
DHX40	7
DOK5	7
DOPEY2	7
DUSP6	7
DYNLL1	7
EEF1D	7
EFNA1	7
EPHB3	7
ESRP1	7
EYA2	7
FADD	7
FAM120A	7
FAM203A	7
FAM212B	7
FAM3A	7
FANCA	7
FTH1	7
GATAD2A	7
GLYR1	7
GOLGA3	7
GRB2	7
HCFC1	7
HECTD1	7
HIST2H2AC	7
HIST3H2BB	7
HNRNPA1	7
HNRNPA2B1	7
IKBKG	7
INSIG1	7
ITPR1	7
KDM5B	7
KIAA0430	7
KLF3	7
KRT15	7
LPCAT1	7
LSR	7
MAL	7
MAN1A2	7
MAP4K3	7
MARCH6	7
MCEE	7
MEIOB	7
MEPCE	7
MPHOSPH10	7
MRGBP	7
MSL1	7
MTSS1	7
NABP1	7
NDE1	7
NDUFS3	7
NEBL	7
NR2F6	7
PARP10	7
PDE7A	7
PEX10	7
PHLDA1	7
PIP5KL1	7
PLCG1	7
PMAIP1	7
PPM1E	7
PPP1R13B	7
PPP4R1	7
PSMA7	7
PTP4A3	7
PUF60	7
RAI1	7
RBBP5	7
RDX	7
RFWD2	7
RPS2	7
SDC1	7
SGK3	7
SKP1	7
SLC44A1	7
SNX8	7
SPIRE2	7
SRSF7	7
STK3	7
STRADA	7
SUCO	7
SYNPR	7
TAF1B	7
TARBP2	7
TBKBP1	7
TMEM187	7
TMEM189-UBE2V1	7
TMOD3	7
TOP1	7
TSNARE1	7
TYW5	7
UGCG	7
USP22	7
USP24	7
USP3	7
VAV2	7
VGF	7
XYLT2	7
ZC3H18	7
ZNF384	7
ACKR3	6
ACP2	6
ADARB1	6
AGO2	6
AKAP1	6
ANKS1A	6
AP4B1	6
APBB2	6
ARFGAP1	6
ARHGAP1	6
ARHGAP21	6
ARHGAP27	6
ARPC2	6
BEND7	6
BOLA1	6
BRPF3	6
C14orf182	6
C16orf93	6
C20orf197	6
C20orf27	6
C22orf39	6
C3orf14	6
C6orf211	6
CACNA1H	6
CALM2	6
CAPN7	6
CBX3	6
CCDC148	6
CCDC40	6
CCDC47	6
CDK18	6
CEP95	6
CHCHD5	6
CHD2	6
CHD4	6
CHKA	6
CKS1B	6
CNNM3	6
COMMD1	6
COMMD3	6
COX6C	6
CSAD	6
CSDE1	6
CUL1	6
DAGLB	6
DCTPP1	6
DDX20	6
DDX51	6
DEAF1	6
DLG5	6
DMAP1	6
DUSP16	6
EBAG9	6
EEF1A1	6
EGR3	6
EIF5	6
ELK4	6
EMG1	6
ENO1	6
ERI3	6
EWSR1	6
EXOSC4	6
EZH2	6
FAM182B	6
FAXDC2	6
FBRS	6
FGFR3	6
FUS	6
GATC	6
GEMIN6	6
GGPS1	6
GRK6	6
H3F3A	6
HEATR6	6
HECTD2	6
HIRA	6
HIST2H2AB	6
HIST2H2BE	6
HIVEP3	6
HNRNPAB	6
HNRNPH3	6
HSP90AA1	6
IER5	6
IL4R	6
IRF2	6
ITPK1	6
KAZALD1	6
KBTBD4	6
KCNK1	6
KIAA0232	6
KIAA1875	6
KIF13A	6
KIF26A	6
KRTCAP2	6
LIPT2	6
LMNA	6
LPAR2	6
LRRK1	6
LSS	6
LUC7L3	6
MADD	6
MAML3	6
MAPK15	6
MATN3	6
MATR3	6
MCL1	6
MECOM	6
MECP2	6
MEX3D	6
MGLL	6
MGRN1	6
MICALL2	6
MYO1B	6
NCAPD2	6
NDUFS6	6
NELFCD	6
NOTCH1	6
NSMCE1	6
PAIP2	6
PCNXL3	6
PDCD4	6
PDGFB	6
PFDN5	6
PHF14	6
PIEZO1	6
PKP4	6
POLD3	6
POLR3D	6
POU2F1	6
PPFIA1	6
PPP1R37	6
PPP2R4	6
PRMT6	6
PRPH	6
PSMG2	6
PWWP2A	6
PXN	6
RAB40C	6
RAPGEFL1	6
RCOR3	6
REEP3	6
RIPK2	6
RNF19A	6
RNF223	6
RXRA	6
S100A10	6
S100A9	6
SAT1	6
SCAMP3	6
SEMA4D	6
SETD3	6
SH2D6	6
SIAH2	6
SKA2	6
SKA3	6
SLC10A3	6
SLC12A7	6
SLC22A5	6
SLC29A3	6
SLC2A1	6
SLC35B1	6
SLC38A1	6
SLC38A2	6
SLC3A2	6
SLX4	6
SPIDR	6
SPIRE1	6
SPTAN1	6
SRSF3	6
SS18L1	6
SSFA2	6
SSSCA1	6
ST7L	6
STX10	6
STX16-NPEPL1	6
STX5	6
STXBP5	6
SVIL	6
SYK	6
SYT10	6
SYT8	6
TBL1XR1	6
TNFRSF1A	6
TNNT2	6
TOP1MT	6
TPD52L2	6
TSPYL5	6
TTLL5	6
UBE2H	6
UBE2R2	6
UCHL5	6
UCKL1	6
UEVLD	6
UFD1L	6
UNKL	6
VGLL4	6
VPS37C	6
WASL	6
WBSCR27	6
WFDC3	6
WFS1	6
WSB1	6
XRRA1	6
YY1	6
ZMIZ1	6
ZNF398	6
ZNF48	6
ZNF720	6
ZNF786	6
AAMP	5
ABCC5	5
ACHE	5
ADAR	5
AGPAT2	5
ALKBH6	5
ANKRD34A	5
ANXA11	5
ARF3	5
ARID1B	5
ASB13	5
ATF1	5
ATG13	5
ATG3	5
ATG9A	5
ATP5E	5
ATP6V0E2	5
ATP6V1G1	5
ATXN7L1	5
B3GALNT2	5
BAI1	5
BIN3	5
BLOC1S5	5
BLOC1S5-TXNDC5	5
BMF	5
BMI1	5
BOD1	5
BOK	5
BRD2	5
C12orf10	5
C12orf57	5
C12orf61	5
C14orf80	5
C16orf58	5
C16orf59	5
C17orf104	5
C19orf24	5
C19orf54	5
C1orf192	5
C1orf198	5
C1orf21	5
C2	5
C20orf24	5
C2orf42	5
C3orf58	5
C6orf136	5
C9orf89	5
C9orf91	5
CAPG	5
CAV1	5
CCDC114	5
CCDC117	5
CCDC137	5
CCDC170	5
CCNE1	5
CCNK	5
CCNL1	5
CCT4	5
CD164	5
CD58	5
CDHR3	5
CDKN2B	5
CDV3	5
CHCHD7	5
CHST12	5
CLDN3	5
CNOT6	5
CNST	5
CPSF3	5
CRIM1	5
CROT	5
CSE1L	5
CUEDC1	5
DAP3	5
DDB1	5
DDX27	5
DDX6	5
DEDD	5
DFNB31	5
DGCR6	5
DLX4	5
DNAJB6	5
DNMT1	5
DNPEP	5
DPP3	5
DRAP1	5
DSP	5
DSTN	5
DTNA	5
DYNC1H1	5
EDN2	5
EHBP1L1	5
EHMT2	5
ELMSAN1	5
EMP2	5
ENPP1	5
EPM2A	5
EPS8L1	5
ERC1	5
ERRFI1	5
ESR1	5
FAM174B	5
FAM3C	5
FAM46C	5
FAM89B	5
FAM92A1	5
FASTK	5
FBLN2	5
FIGN	5
FLNB	5
FOXA3	5
FTSJ3	5
GAK	5
GAREM	5
GIGYF1	5
GLCCI1	5
GNB5	5
GPR143	5
GRB7	5
GREB1	5
GSK3A	5
HCK	5
HDAC11	5
HDAC7	5
HIPK1	5
HIRIP3	5
HIST1H2AG	5
HIST1H2BJ	5
HLA-DMA	5
HNRNPL	5
HOMER1	5
HYDIN	5
ID1	5
ID3	5
ID4	5
IER2	5
IFT122	5
IL17D	5
IMPA2	5
INTS6	5
IQCE	5
ITGB1BP1	5
IVL	5
KCND3	5
KIAA0196	5
KIAA1324	5
KIAA1737	5
KLLN	5
KMT2E	5
LAPTM4A	5
LDLRAD4	5
LRP10	5
LRRC48	5
LRSAM1	5
LTBP1	5
MACC1	5
MAP10	5
MAP3K11	5
MAP3K3	5
MAPKAPK2	5
MAPKAPK3	5
MBD4	5
MED13L	5
MEF2D	5
MPP5	5
MRP63	5
MRPL1	5
MRPL16	5
MUS81	5
MVP	5
MYO5C	5
NACC1	5
NAIF1	5
NAMPT	5
NAPRT1	5
NBPF1	5
NEMF	5
NET1	5
NFATC4	5
NRCAM	5
NTHL1	5
NTNG1	5
NUAK1	5
NXF1	5
OBSL1	5
OFD1	5
OXLD1	5
P2RX4	5
PACS1	5
PACSIN3	5
PAGR1	5
PAQR4	5
PARP6	5
PAWR	5
PBLD	5
PCDHA11	5
PDCD6	5
PDZK1	5
PEMT	5
PGRMC2	5
PIM3	5
PITPNM2	5
PITX1	5
PLAG1	5
PLEKHG2	5
PLEKHO1	5
PLK2	5
PODXL	5
POFUT1	5
POLE4	5
POLR3GL	5
PPM1G	5
PPP1R15B	5
PPP1R3D	5
PRDM15	5
PRELID1	5
PRKAB2	5
PRKCE	5
PRMT2	5
PRR14	5
PRR15	5
PRRT2	5
PSMC3	5
PTEN	5
PTPN1	5
PTPN12	5
PTPN9	5
PTRH1	5
PUM1	5
PVRL2	5
RAB10	5
RAB24	5
RAB5A	5
RAD51B	5
RALGAPA1	5
RAN	5
RASGRP1	5
RBM38	5
RC3H1	5
RCOR1	5
RDH13	5
RECQL5	5
RMND1	5
RNF10	5
RNF121	5
RNF139	5
RPL12	5
RPS3	5
RRNAD1	5
S1PR2	5
SAE1	5
SALL4	5
SCNN1A	5
SDCBP	5
SEMA4A	5
SEPHS2	5
SEPT5	5
SEPW1	5
SERP1	5
SERTAD3	5
SET	5
SETD9	5
SF3B2	5
SFI1	5
SHANK2	5
SIGIRR	5
SIRT4	5
SKIL	5
SLC12A2	5
SLC12A5	5
SLC25A29	5
SLC2A8	5
SLC35A5	5
SLC39A13	5
SLC52A2	5
SLC9A3R2	5
SMAD3	5
SMIM13	5
SOCS3	5
SOX12	5
SOX13	5
SOX4	5
SPCS2	5
SPN	5
SSTR5	5
STAMBP	5
STK38L	5
SUV39H2	5
TBC1D16	5
TCEA2	5
TCF25	5
TELO2	5
TFB2M	5
TFG	5
TGFB2	5
THADA	5
THBS3	5
THSD4	5
TIA1	5
TIPARP	5
TJP2	5
TLK2	5
TMEM120B	5
TMEM175	5
TMEM229B	5
TMEM65	5
TNFAIP2	5
TOP3A	5
TRABD	5
TRAPPC2	5
TRIAP1	5
TRIM46	5
TRIO	5
TRMT1	5
TTF2	5
TUBB8	5
TYSND1	5
UBE2I	5
UBN1	5
UBTF	5
UCP2	5
ULK1	5
ULK3	5
UTP18	5
VEZF1	5
VIPR1	5
WAC	5
WDR25	5
WDR93	5
XBP1	5
XRN2	5
YLPM1	5
YTHDF1	5
ZC3H3	5
ZC3HAV1	5
ZCCHC14	5
ZFAND3	5
ZMYM2	5
ZNF276	5
ZNF395	5
ZNF408	5
ZNF425	5
ZNF516	5
ZNF697	5
ZNF768	5
ZNF787	5
ABCA7	4
ABCB6	4
ABL1	4
ABLIM2	4
ABT1	4
ABTB1	4
ACAP2	4
ACTN1	4
ACVR1	4
ACVR2A	4
ADAM15	4
ADAMTS17	4
ADAMTS19	4
AGBL5	4
AIFM1	4
AKT2	4
AMDHD2	4
AMZ2	4
ANAPC15	4
ANAPC5	4
ANG	4
ANGEL1	4
ANKRD23	4
ANKZF1	4
ANP32A	4
ANP32B	4
ARC	4
ARFGEF1	4
ARHGAP12	4
ARHGAP39	4
ARHGEF4	4
ARL15	4
ARNT	4
ASAP1	4
ASAP2	4
ASIC3	4
ATL1	4
AXIN1	4
BCL2L1	4
BCL7C	4
BEGAIN	4
BFSP1	4
BIRC7	4
BMP1	4
BRAT1	4
BTG1	4
C11orf30	4
C11orf68	4
C12orf79	4
C15orf61	4
C16orf72	4
C19orf33	4
C1QTNF6	4
C1orf43	4
C22orf29	4
C6orf132	4
C7orf13	4
C7orf26	4
C7orf43	4
C8orf37	4
C8orf46	4
C8orf76	4
CACNG4	4
CALCR	4
CAMK2G	4
CAPN2	4
CAPRIN1	4
CATSPERG	4
CBX1	4
CBX8	4
CCDC154	4
CCDC157	4
CCDC78	4
CCNF	4
CCT3	4
CD200R1	4
CDC26	4
CDC42EP4	4
CDC73	4
CDCA3	4
CDH24	4
CEACAM3	4
CEP350	4
CFL1	4
CHD8	4
CHML	4
CIZ1	4
CKS2	4
CLDN4	4
CLDN6	4
CLIP1	4
CMIP	4
CNNM4	4
CNPPD1	4
COA1	4
COBLL1	4
COMMD3-BMI1	4
COQ5	4
COX6A1	4
COX7A2L	4
CPEB2	4
CPLX3	4
CPSF1	4
CRAMP1L	4
CREM	4
CSRNP2	4
CSRP2BP	4
CTCF	4
CTDP1	4
CTDSP2	4
CTPS2	4
CUL4A	4
CUTA	4
DAP	4
DCAF17	4
DCAF8	4
DDB2	4
DENND4C	4
DGKH	4
DGUOK	4
DHRS3	4
DIAPH1	4
DIDO1	4
DKK1	4
DMKN	4
DMXL2	4
DNAJA4	4
DNAJB2	4
DNMBP	4
DNTTIP1	4
DPM2	4
DPY19L4	4
DST	4
DYNLRB1	4
E2F3	4
ECE2	4
EDF1	4
EDN1	4
EFHB	4
EFNA3	4
EHMT1	4
EIF2AK3	4
EIF5B	4
ELF1	4
ELF4	4
ELL	4
ENTPD6	4
EPB41L1	4
EPCAM	4
ETF1	4
F11R	4
FAM134B	4
FAM179B	4
FAM198B	4
FAM19A3	4
FAM208B	4
FAM46A	4
FAM49B	4
FAM91A1	4
FBXL15	4
FBXL8	4
FBXW9	4
FEN1	4
FGF12	4
FKBP9	4
FLJ20306	4
FOXP1	4
FSCN2	4
FTSJ2	4
FXYD3	4
FZD6	4
GALNT4	4
GARNL3	4
GATAD1	4
GCN1L1	4
GDF9	4
GH2	4
GIT1	4
GLG1	4
GLIPR2	4
GLRX3	4
GLRX5	4
GLTSCR1L	4
GMFB	4
GMIP	4
GMPPA	4
GNAI3	4
GNB1	4
GNB2	4
GON4L	4
GP1BB	4
GPC1	4
GSC	4
GSTZ1	4
GTDC1	4
GTF3C4	4
H3F3B	4
HAAO	4
HARBI1	4
HDAC10	4
HDAC4	4
HEATR2	4
HELZ	4
HERC1	4
HIPK2	4
HIST1H1E	4
HIST1H2AC	4
HIST1H2AM	4
HIST1H2BC	4
HIST1H2BH	4
HIST1H2BO	4
HIST1H3F	4
HIST1H3J	4
HIST1H4H	4
HIST3H2A	4
HN1	4
HNMT	4
HNRNPU	4
HS1BP3	4
HSPA12A	4
HSPA9	4
HSPB1	4
HUWE1	4
ICOSLG	4
IDI1	4
IFT88	4
IGSF3	4
IGSF9	4
IKZF3	4
IL17REL	4
IL6R	4
IL6ST	4
IL8	4
INO80E	4
INPPL1	4
INTS8	4
JAK2	4
JDP2	4
JUP	4
KCNIP2	4
KCNQ2	4
KDELR2	4
KDM2A	4
KDM3B	4
KIAA0319	4
KIAA0586	4
KIAA1429	4
KIF23	4
KLF11	4
KLHDC4	4
KLHL17	4
KPNA2	4
LAG3	4
LAGE3	4
LAMC1	4
LAMTOR2	4
LARP1B	4
LATS1	4
LCN10	4
LCN6	4
LCOR	4
LMAN2L	4
LONRF2	4
LPCAT3	4
LPIN3	4
LRP11	4
LRRC27	4
LRRC29	4
LRRC37A3	4
LRRC8B	4
LRRC8D	4
LTBP3	4
LURAP1L	4
LYPD6B	4
MAD1L1	4
MAFF	4
MAP2K3	4
MAPK3	4
MAPK9	4
MARK2	4
MARK3	4
MAZ	4
MB21D2	4
MBOAT7	4
MBTD1	4
MBTPS1	4
MCCC2	4
MDM2	4
MED10	4
MED22	4
MED24	4
MEGF9	4
MEX3B	4
MFSD3	4
MFSD5	4
MGC4771	4
MICAL2	4
MMP9	4
MOSPD3	4
MROH1	4
MRPL24	4
MRPL36	4
MRPL49	4
MSRB1	4
MTA1	4
MTCH1	4
MTERFD1	4
MTIF3	4
MTL5	4
MUC20	4
MYBL1	4
MYL7	4
MYLIP	4
MYO5A	4
N4BP3	4
NAB1	4
NARFL	4
NAV1	4
NDUFB11	4
NDUFS2	4
NFYB	4
NFYC	4
NIPAL2	4
NIPBL	4
NME1	4
NME1-NME2	4
NPAS2	4
NPEPL1	4
NPM1	4
NPTN	4
NQO1	4
NQO2	4
NR4A1	4
NRF1	4
NSMCE2	4
NSMCE4A	4
NUDT8	4
NUFIP2	4
NUP188	4
NUP214	4
NUP98	4
OAF	4
OR11H1	4
ORAOV1	4
P2RY2	4
PA2G4	4
PAFAH1B3	4
PAK1	4
PAK4	4
PAN3	4
PANK3	4
PARP16	4
PCCB	4
PCDH1	4
PCDHAC1	4
PCDHB2	4
PCID2	4
PCIF1	4
PCK2	4
PCNXL4	4
PDE6G	4
PDE8A	4
PDGFA	4
PDK3	4
PDZD7	4
PET117	4
PEX11B	4
PFKP	4
PFN3	4
PGAP2	4
PGD	4
PGLYRP4	4
PHB2	4
PHF19	4
PHKG2	4
PI4KB	4
PIP4K2A	4
PIP5K1A	4
PKDCC	4
PKMYT1	4
PLAGL2	4
PLEKHA6	4
PLEKHA7	4
PLEKHG3	4
PLEKHH1	4
PLOD2	4
PLXNA3	4
PLXND1	4
PMF1	4
PMF1-BGLAP	4
POLG	4
POLR1D	4
POLR3B	4
POP7	4
PPFIA4	4
PPIAL4G	4
PPM1N	4
PPP1CB	4
PPP2CA	4
PPP2R5A	4
PPP2R5C	4
PPP2R5D	4
PQLC1	4
PRCC	4
PRDX2	4
PRKAR1B	4
PRKRA	4
PRKRIR	4
PRPF3	4
PRR19	4
PSMA5	4
PSMC6	4
PTDSS1	4
PTGES	4
PTGFRN	4
PTGR2	4
PTK6	4
PTPN6	4
PTPRG	4
PTPRN	4
PXDN	4
PYGB	4
QKI	4
RAB14	4
RAB1A	4
RAB37	4
RABGAP1	4
RAD52	4
RAF1	4
RALGDS	4
RAP2C	4
RAPGEF1	4
RBM10	4
RBM25	4
RBM8A	4
RCE1	4
RGS12	4
RHNO1	4
RHOD	4
RHOF	4
RNASEH2C	4
RNF220	4
RNF32	4
RNF40	4
RPL26	4
RPL28	4
RPL30	4
RPL7A	4
RPLP0	4
RPN1	4
RPS15	4
SAMD4A	4
SCAMP4	4
SEC63	4
SELT	4
SEMA3G	4
SEMA4B	4
SEPT9	4
SESTD1	4
SETD1A	4
SETD1B	4
SH2D3A	4
SHC3	4
SHROOM2	4
SIK1	4
SIVA1	4
SIX5	4
SLC15A4	4
SLC19A1	4
SLC1A5	4
SLC20A1	4
SLC22A4	4
SLC23A3	4
SLC25A14	4
SLC25A44	4
SLC25A5	4
SLC30A1	4
SLC38A10	4
SLC43A2	4
SLC45A3	4
SLC4A7	4
SLC5A6	4
SLC6A14	4
SLC7A5	4
SLMO1	4
SMAD7	4
SMG5	4
SMG7	4
SNRPC	4
SNX13	4
SOD2	4
SPEG	4
SPINT2	4
SPSB1	4
SRPK1	4
SRRM2	4
SRRT	4
SRSF4	4
STK11IP	4
STK17A	4
STT3A	4
STX1A	4
SULT2B1	4
SUMO3	4
SURF1	4
SURF2	4
SUSD4	4
SUV420H1	4
SYDE2	4
SYMPK	4
SYNE4	4
SYPL1	4
SZT2	4
TACO1	4
TAF11	4
TARS2	4
TATDN1	4
TBXAS1	4
TCEB2	4
TEAD2	4
TECR	4
TEX22	4
TFAP2A	4
TFAP4	4
TGFB1	4
THBS1	4
THEM6	4
THOC6	4
THTPA	4
TIMP3	4
TJP1	4
TM7SF2	4
TMCC1	4
TMCC2	4
TMCO1	4
TMED10	4
TMEFF1	4
TMEM105	4
TMEM165	4
TMEM185B	4
TMEM238	4
TMEM44	4
TMPRSS3	4
TNIK	4
TNRC18	4
TNS4	4
TOM1L2	4
TOMM40L	4
TOX4	4
TP53INP1	4
TRAPPC10	4
TRAPPC6A	4
TRAPPC9	4
TROVE2	4
TSC22D1	4
TSEN34	4
TSKU	4
TSNAXIP1	4
TSPAN15	4
TSPAN9	4
TSR1	4
TSTD1	4
TUBA8	4
TUBGCP6	4
UBALD1	4
UBAP2L	4
UBB	4
UBE2G2	4
UCK2	4
UFC1	4
UIMC1	4
UMODL1	4
UPK2	4
UPP2	4
USF1	4
USP31	4
USP36	4
USP40	4
USP43	4
USP46	4
VANGL1	4
VDAC1	4
VKORC1	4
VPS45	4
WBP4	4
WDR37	4
WDR60	4
WDYHV1	4
WFIKKN1	4
ZBTB1	4
ZBTB42	4
ZBTB7B	4
ZDHHC24	4
ZFAND2B	4
ZFAND5	4
ZFHX2	4
ZFPM1	4
ZFYVE26	4
ZGPAT	4
ZHX1	4
ZNF250	4
ZNF335	4
ZNF34	4
ZNF410	4
ZNF500	4
ZNF511	4
ZNF621	4
ZNF629	4
ZNF76	4
ZNF827	4
ZNFX1	4
ZNRF1	4
hsa-mir-150	4
AAAS	3
ABAT	3
ABTB2	3
ACAA1	3
ACADSB	3
ACAT2	3
ACBD3	3
ACOT4	3
ACOT8	3
ADAMTSL4-AS1	3
ADAT3	3
ADCK5	3
ADCY9	3
ADHFE1	3
ADIPOR2	3
ADORA1	3
ADPRH	3
ADPRHL1	3
AGAP3	3
AGFG1	3
AGK	3
AGRN	3
AKR1A1	3
AKT1	3
AKT1S1	3
ALG10	3
ALG8	3
ALKBH5	3
ALMS1	3
ALS2CL	3
AMIGO1	3
AMOT	3
ANAPC11	3
ANK1	3
ANKHD1	3
ANKRD13B	3
ANKRD28	3
ANXA4	3
AP1G2	3
AP4S1	3
AP5Z1	3
APEX1	3
APOLD1	3
APP	3
APPL2	3
APTX	3
ARAF	3
ARHGAP10	3
ARHGAP33	3
ARHGEF1	3
ARHGEF10L	3
ARHGEF16	3
ARID1A	3
ARL2	3
ASCC2	3
ASPHD1	3
ASTL	3
ATG14	3
ATG16L2	3
ATG9B	3
ATL2	3
ATP11B	3
ATP13A2	3
ATP1B3	3
ATP5C1	3
ATP5G2	3
ATP5I	3
ATP6V1C2	3
ATP6V1E2	3
ATRNL1	3
AURKB	3
AZIN1	3
B2M	3
B3GNT2	3
B3GNT9	3
B3GNTL1	3
B4GALNT4	3
B4GALT2	3
BAG3	3
BAIAP3	3
BATF	3
BBS1	3
BBX	3
BCAR1	3
BCAR3	3
BCAS2	3
BCDIN3D	3
BCL9	3
BCL9L	3
BHLHE23	3
BLOC1S3	3
BLOC1S4	3
BMP2K	3
BRCA2	3
BRCC3	3
BRINP2	3
BRWD1	3
BTBD19	3
BTG2	3
BTN2A2	3
C10orf2	3
C11orf35	3
C11orf49	3
C12orf44	3
C12orf75	3
C14orf166B	3
C14orf93	3
C15orf48	3
C16orf74	3
C17orf107	3
C17orf72	3
C1QL2	3
C1orf61	3
C20ORF135	3
C2CD3	3
C2orf62	3
C3orf18	3
C4orf19	3
C5orf22	3
C6orf52	3
C6orf62	3
C7orf50	3
C8orf31	3
CA2	3
CACNA1D	3
CACNA1S	3
CACTIN	3
CAD	3
CAMSAP1	3
CAMSAP2	3
CAMTA2	3
CAND1	3
CAPN15	3
CARKD	3
CARNS1	3
CARS2	3
CAST	3
CBR1	3
CCDC108	3
CCDC127	3
CCDC136	3
CCDC166	3
CCDC30	3
CCDC58	3
CCDC6	3
CCDC64B	3
CCDC80	3
CCDC85C	3
CCNI	3
CD47	3
CD99L2	3
CDC14B	3
CDC25B	3
CDC34	3
CDH15	3
CDK10	3
CDK2	3
CDK9	3
CDKN1B	3
CDKN2A	3
CDYL2	3
CEACAM6	3
CELF1	3
CELSR1	3
CEP170B	3
CEP41	3
CEP57	3
CFLAR	3
CHAC1	3
CHAF1A	3
CHKB	3
CHMP1B	3
CHTF8	3
CISD3	3
CLASP1	3
CLCN7	3
CLPX	3
CLSTN3	3
CMC4	3
CNIH3	3
CNNM1	3
CNNM2	3
CNOT1	3
CNTN2	3
COL5A1	3
COLGALT1	3
COMMD6	3
COPB1	3
COPE	3
COPS7A	3
CORO1A	3
COX6B1	3
CPAMD8	3
CPNE3	3
CPNE5	3
CPSF7	3
CPT1A	3
CRAT	3
CREB1	3
CREB3L4	3
CRISPLD2	3
CRKL	3
CRYGN	3
CTNNA1	3
CTPS1	3
CYR61	3
DAGLA	3
DCST2	3
DCTN1	3
DCUN1D4	3
DDX31	3
DDX3X	3
DDX49	3
DDX59	3
DECR1	3
DENND4B	3
DEPDC5	3
DFNB59	3
DGKA	3
DGKZ	3
DHCR7	3
DHX57	3
DIMT1	3
DIO3	3
DIP2C	3
DISP1	3
DLG1	3
DLX1	3
DMTF1	3
DNAAF2	3
DNAJA1	3
DNAJB14	3
DNASE1	3
DNMT3A	3
DNMT3B	3
DOCK4	3
DOCK7	3
DOCK8	3
DOCK9	3
DOK2	3
DOLK	3
DOT1L	3
DPAGT1	3
DPH2	3
DPP6	3
DPYSL4	3
DROSHA	3
DSTYK	3
DTD1	3
DTNBP1	3
DUS1L	3
DUSP12	3
DUSP15	3
DUSP22	3
DUSP28	3
DUSP4	3
DYRK3	3
EARS2	3
ECE1	3
EEF1A2	3
EFCAB2	3
EFHD2	3
EFNA2	3
EFR3B	3
EIF2S3	3
EIF4E1B	3
EIF4G1	3
EIF4G2	3
ELOVL1	3
ELP2	3
EMC2	3
EMD	3
EML4	3
ENO4	3
ENY2	3
EPB41L4B	3
EPS15L1	3
EPS8L2	3
ERCC3	3
ERGIC1	3
ERLIN2	3
ERP44	3
ESCO2	3
ESPL1	3
ESRP2	3
ETNK2	3
ETS2	3
EVC	3
EVL	3
EXD3	3
EZR	3
FADS1	3
FADS2	3
FAF2	3
FAHD2B	3
FAM103A1	3
FAM117B	3
FAM120B	3
FAM131A	3
FAM136A	3
FAM162A	3
FAM193B	3
FAM200B	3
FAM214A	3
FAM83H	3
FBXL14	3
FBXL19	3
FBXL5	3
FBXL6	3
FBXO46	3
FBXW11	3
FCRLB	3
FDPS	3
FERMT2	3
FES	3
FGF13	3
FIBP	3
FJX1	3
FKBP15	3
FLAD1	3
FLII	3
FLJ27365	3
FLNA	3
FLOT2	3
FLT4	3
FMO5	3
FOLR3	3
FOXC1	3
FOXO1	3
FOXO6	3
FOXP4	3
FRS2	3
FSBP	3
FUBP3	3
FUZ	3
G6PD	3
GAB1	3
GAS2L1	3
GAS8	3
GATA2	3
GATAD2B	3
GATSL3	3
GCH1	3
GDI1	3
GEMIN7	3
GFPT2	3
GINS1	3
GLCE	3
GLDN	3
GLI4	3
GLS	3
GLYCTK	3
GMEB2	3
GMPS	3
GNA14	3
GNB1L	3
GNGT1	3
GNL1	3
GNL3L	3
GOLPH3	3
GORASP2	3
GPATCH4	3
GPBP1L1	3
GPR108	3
GPR114	3
GPR125	3
GPR126	3
GPR155	3
GPR157	3
GPR37L1	3
GPR75	3
GPS1	3
GPT2	3
GRAMD1A	3
GRINA	3
GRM4	3
GRPEL1	3
GSDMD	3
GTF2IRD1	3
GTF3C5	3
GTPBP8	3
GYG1	3
H1FX	3
H2AFJ	3
H2AFX	3
H2AFZ	3
HAGH	3
HDAC3	3
HDLBP	3
HELZ2	3
HEMK1	3
HIST1H2BK	3
HIST1H2BM	3
HIST1H3A	3
HIST1H3D	3
HIST1H3G	3
HIST1H4A	3
HIVEP2	3
HLA-C	3
HM13	3
HMBS	3
HMG20B	3
HNRNPA3	3
HOMER2	3
HOXD8	3
HPCAL1	3
HPN	3
[truncated: 2,607 more rows]

## Sheet: Liver cancer
Gene	Recurrence count
HYAL2	9
CHN2	8
HSPD1	8
ANTXR1	7
AP4M1	7
BTBD3	7
DPM1	7
ENPP1	7
ETV5	7
FOXP1	7
HAAO	7
SRC	7
TBC1D8	7
AAMP	6
AGAP1	6
ATG9A	6
ATXN1	6
BCL6	6
C9orf3	6
CD53	6
ETV4	6
FN1	6
GMDS	6
KLC4	6
LMNA	6
MASP1	6
MTX1	6
MYH9	6
NECAB3	6
NLRC5	6
PABPC1L	6
PKDCC	6
PTPN4	6
SLC9A8	6
SNX21	6
SPATA2	6
STK16	6
TMEM189	6
TTLL4	6
ABCB6	5
ABCC10	5
ABT1	5
ACSL3	5
ACTN4	5
ALKBH6	5
BCL2L1	5
C17orf96	5
CDKL1	5
COCH	5
COL27A1	5
COL9A3	5
CROCC	5
CSNK1E	5
CTSA	5
ERGIC3	5
FTO	5
GNL1	5
HIST1H2AC	5
HIST1H3C	5
HYAL1	5
IWS1	5
KHK	5
L3MBTL1	5
LPP	5
LTBP3	5
LZTS2	5
MAP4K4	5
MRPL2	5
MRPL38	5
MRPL43	5
NAIF1	5
NFYC	5
NPAS2	5
OBSL1	5
OVOL2	5
PITX1	5
PKD2L1	5
PLD1	5
PNKD	5
PTK7	5
PTPRF	5
PUM2	5
RBPMS	5
REEP2	5
RGS3	5
RNF10	5
RUSC1	5
SEMA4G	5
SEPT9	5
SERGEF	5
SLC11A1	5
SLC19A3	5
SLC4A9	5
SLC5A6	5
SMUG1	5
SNRK	5
SNX5	5
SPTSSA	5
SYS1	5
TBC1D2B	5
TFB1M	5
TMBIM1	5
TMEM17	5
TNIP1	5
TNS3	5
UPP2	5
VEGFA	5
ZFAND2B	5
ZIM2	5
ZMYND10	5
ZMYND8	5
ZSCAN23	5
AAR2	4
ACOX2	4
ACSS2	4
AGBL5	4
AKT1S1	4
ANKZF1	4
APOB	4
ARL6IP6	4
ATP5C1	4
BDH1	4
C14orf164	4
C1orf168	4
CBFA2T2	4
CDKN1A	4
CHI3L2	4
CHKA	4
CHMP4A	4
CHST15	4
CLTC	4
CNOT10	4
COPS6	4
CP	4
CPNE1	4
CPSF4L	4
CREBRF	4
CRTC2	4
CTAGE5	4
CTNND1	4
CUX1	4
CYB561D2	4
CYP24A1	4
DAP3	4
DDX39B	4
DENND4B	4
DGKG	4
DIDO1	4
DOK6	4
DPF2	4
EFNA3	4
EHBP1	4
EIF1AD	4
EIF4A2	4
ELP3	4
EPB41L1	4
ERRFI1	4
FAM162A	4
FAM20A	4
FBXO9	4
GEMIN2	4
GGPS1	4
GNB3	4
GPR113	4
GPRC5C	4
GRB2	4
HCN3	4
HIST1H4H	4
HLA-C	4
HOXA4	4
HSF4	4
HSPE1	4
IL1R1	4
KALRN	4
KIAA0907	4
KIF12	4
KLF6	4
KMT2C	4
KPNA1	4
MAP1LC3A	4
MINA	4
MSRB2	4
MYL6B	4
NDRG2	4
NDUFB8	4
NIN	4
NR2F2	4
NR4A1	4
OPA1	4
ORAOV1	4
ORMDL3	4
OTX1	4
P4HA1	4
PABPC1	4
PACS1	4
PHB2	4
PHC3	4
PLCL1	4
PQLC3	4
PREB	4
PRMT5	4
PTCH1	4
RASSF6	4
RBM15	4
RBM39	4
RELA	4
RNF213	4
RNFT1	4
ROBO1	4
RPL9	4
SAC3D1	4
SATB2	4
SEC23A	4
SERPINA1	4
SERPINA3	4
SIPA1	4
SKP1	4
SLC23A3	4
SLC25A12	4
SLC25A25	4
SLC38A9	4
SLC44A3	4
SLMAP	4
SOX5	4
SOX9	4
SPATS2L	4
SRCAP	4
SREK1	4
ST6GAL1	4
STEAP2	4
SUOX	4
TCF7L2	4
TGIF1	4
TM9SF1	4
TMEM177	4
TOX3	4
TRAPPC9	4
TRIB1	4
TRIM24	4
TRIM27	4
TTLL6	4
UTRN	4
VAV3	4
ZDHHC14	4
ZFHX3	4
ZNF184	4
ZNF331	4
ZNF655	4
ZSCAN2	4
ZSCAN31	4
A2M	3
AACS	3
ABCF1	3
ACADSB	3
ACIN1	3
ACOT8	3
ACP1	3
ACP6	3
ACTR1A	3
ADD3	3
AGBL3	3
AGPS	3
AHCY	3
AIM1L	3
AKAP1	3
AMT	3
ANG	3
ANKRD30BL	3
ANP32E	3
AOC2	3
APEH	3
APLP2	3
APOL1	3
ARHGAP29	3
ARL2	3
ARPC2	3
ASB4	3
ASCC2	3
ASXL1	3
ATAT1	3
ATF7IP2	3
AZGP1	3
BAG1	3
BCL11B	3
BCS1L	3
BRPF3	3
BTN3A2	3
C14orf182	3
C19orf55	3
C1orf61	3
C20orf112	3
C2orf16	3
C2orf43	3
C3orf18	3
C5orf56	3
C9orf142	3
CACNA2D4	3
CACNB4	3
CAD	3
CAMK2G	3
CARD10	3
CBX2	3
CCDC121	3
CCDC144NL	3
CCDC23	3
CCDC88A	3
CCNL1	3
CDCA3	3
CDCA5	3
CDK12	3
CDYL	3
CELA3A	3
CEP250	3
CHPF	3
CLU	3
CMTM1	3
COMMD6	3
COQ4	3
CSNK1D	3
CSNK2B	3
CTBP2	3
CUL7	3
CYP3A5	3
CYSTM1	3
CYTH1	3
DAPK1	3
DCST1	3
DCTN1	3
DCUN1D4	3
DDX46	3
DENND5A	3
DENND5B	3
DHCR24	3
DHX35	3
DHX37	3
DMKN	3
DOCK4	3
DPP8	3
DRP2	3
DST	3
DYNLRB1	3
EDF1	3
EFEMP2	3
EFNA1	3
EFS	3
EIF2B4	3
EIF3H	3
ELMO2	3
ELMSAN1	3
EML4	3
EPB41L2	3
EPHX2	3
EPN3	3
EPS8L2	3
EPT1	3
ERBB2	3
EVA1A	3
EVC	3
EXD1	3
EZH2	3
FAM110A	3
FAM118B	3
FAM134A	3
FAM134C	3
FAM183A	3
FAM189B	3
FANCG	3
FCHSD1	3
FEZ2	3
FGFR2	3
FGGY	3
FIBP	3
FLT3	3
FNDC3B	3
FRMD3	3
FRMD8	3
FST	3
FTH1	3
FUZ	3
FXYD1	3
GABRE	3
GMPPA	3
GNA12	3
GNAT1	3
GPAM	3
GPANK1	3
GPR110	3
GPR126	3
GPX3	3
GSDMB	3
GTF3C3	3
GZF1	3
H2AFY	3
H6PD	3
HAMP	3
HENMT1	3
HIF1A	3
HIF3A	3
HIST1H1D	3
HIST1H2AB	3
HIST1H2AJ	3
HIST1H2AK	3
HIST1H2BB	3
HIST1H2BC	3
HIST1H2BI	3
HIST1H2BJ	3
HIST1H2BL	3
HIST1H3A	3
HIST1H3G	3
HIST1H4B	3
HMGA2	3
HNF1B	3
HSD17B12	3
HSD3B7	3
HYAL3	3
IFFO1	3
IGDCC3	3
IGF2BP1	3
IL4R	3
ILF2	3
INHA	3
INTS2	3
IPCEF1	3
IPO7	3
IRF1	3
ISG20L2	3
ITGA2	3
ITPR2	3
JAG1	3
KANSL3	3
KAT5	3
KIAA1109	3
KIFC3	3
LAMB1	3
LARGE	3
LRRC2	3
LRRFIP1	3
LSAMP	3
MAD2L2	3
MAN1B1	3
MANBAL	3
MAP1LC3B	3
MAP2K5	3
MAP3K11	3
MAP3K13	3
MAPRE2	3
MAPT	3
MAST4	3
MBNL2	3
MDP1	3
MECR	3
MED23	3
MED30	3
MICAL2	3
MIIP	3
MKI67IP	3
MLLT10	3
MLLT6	3
MMAB	3
MMP17	3
MROH8	3
MRPL11	3
MRPS33	3
MST1	3
MTBP	3
MTUS1	3
MUC1	3
MYBL1	3
MYBPC1	3
MYBPHL	3
MYO10	3
MYO7B	3
NABP2	3
NAT6	3
NAV2	3
NCOA7	3
NDUFV2	3
NEDD9	3
NEK2	3
NEMF	3
NFAT5	3
NFKBIL1	3
NGEF	3
NKD1	3
NOSTRIN	3
NUDCD3	3
NUP188	3
ODF2	3
OSBPL10	3
OSER1	3
OTOA	3
PAX2	3
PCDH1	3
PCGF5	3
PCK2	3
PDE4D	3
PDGFRB	3
PELI3	3
PEX6	3
PFN2	3
PHACTR2	3
PHF1	3
PIGV	3
PIGX	3
PIKFYVE	3
PIM1	3
PKP4	3
PLEKHA2	3
PLXND1	3
PODXL	3
POFUT1	3
POLR3E	3
POU2F2	3
PPM1H	3
PPP1R21	3
PPP2R4	3
PRKAA2	3
PROZ	3
PRPF4B	3
PSD4	3
PSMB5	3
PTP4A1	3
PTPN1	3
PTPN22	3
PTPRK	3
PTPRM	3
QRICH1	3
RAB2B	3
RAC3	3
RAD50	3
RAD51B	3
RAD9A	3
RALY	3
RANBP2	3
RAP1GAP	3
RAPGEFL1	3
RARG	3
RASGEF1A	3
REV1	3
ROMO1	3
RPS29	3
RPUSD4	3
SAMHD1	3
SCAMP3	3
SCARB1	3
SCN9A	3
SDC2	3
SEC62	3
SEPHS2	3
SERPINB9	3
SETD5	3
SF1	3
SF3B1	3
SFXN5	3
SH3BP4	3
SHROOM1	3
SLC11A2	3
SLC17A3	3
SLC17A9	3
SLC22A7	3
SLC25A45	3
SLC25A48	3
SLC2A8	3
SLC35B2	3
SLC38A6	3
SLC39A1	3
SLC3A2	3
SLC7A6OS	3
SLC7A8	3
SMARCE1	3
SMCO4	3
SNX10	3
SON	3
SORBS2	3
SPATA20	3
SPATA5L1	3
SPG11	3
SPHAR	3
SPTBN1	3
SRPK1	3
SSSCA1	3
ST3GAL1	3
STARD10	3
STARD13	3
STC2	3
STK36	3
STRN4	3
STXBP6	3
SUFU	3
SUV420H2	3
SYMPK	3
TACC1	3
TANGO2	3
TBC1D1	3
TBC1D22B	3
TBC1D30	3
TBL1XR1	3
TCEA2	3
TEAD1	3
TFPI	3
TGFBI	3
THADA	3
THBS1	3
THBS3	3
THNSL2	3
THOC5	3
THRA	3
TM9SF4	3
TMEM106A	3
TMEM63B	3
TNS1	3
TP53INP2	3
TPM3	3
TRAIP	3
TRAK1	3
TRAPPC6B	3
TRIM2	3
TRIM33	3
TRIM46	3
TRIT1	3
TSC22D1	3
TTC21A	3
TTK	3
TXNRD1	3
UBAP2L	3
UBC	3
UBE2F	3
UBR4	3
UNC50	3
UQCC1	3
USP37	3
VIL1	3
VPS13D	3
WDR19	3
YIF1A	3
YWHAQ	3
YWHAZ	3
YY1AP1	3
ZCCHC8	3
ZDHHC3	3
ZNF189	3
ZNF259	3
ZNF384	3
ZNF43	3
AARSD1	2
ABCA4	2
ABCA7	2
ABCC12	2
ABCD3	2
ABHD4	2
ABLIM1	2
ACACB	2
ACBD3	2
ACSF2	2
ACSM1	2
ACSS1	2
ACTA2	2
ADAM15	2
ADAR	2
ADHFE1	2
ADORA3	2
AIG1	2
AIP	2
AKAP9	2
AKR1A1	2
AKR1E2	2
AKTIP	2
ALAD	2
ALDH1L1	2
ALDH3A2	2
ALDH4A1	2
ALDH7A1	2
ALPK2	2
ALS2CL	2
AMPD2	2
AMZ2	2
ANAPC1	2
ANAPC11	2
ANAPC5	2
ANGPTL1	2
ANKRD17	2
ANKRD28	2
ANKRD40	2
ANO2	2
ANPEP	2
ANXA11	2
ANXA7	2
AOAH	2
AOX1	2
APBB2	2
APBB3	2
APH1A	2
APOO	2
APP	2
APTX	2
ARAP1	2
ARFGAP2	2
ARHGAP12	2
ARHGAP21	2
ARHGAP33	2
ARHGAP5	2
ARHGEF2	2
ARHGEF3	2
ARID1B	2
ARID5B	2
ARL4D	2
ARMC3	2
ARMC9	2
ARMCX4	2
ARMCX6	2
ASAH1	2
ASB1	2
ASH2L	2
ASIC3	2
ASPHD1	2
ATF2	2
ATF7	2
ATG13	2
ATG14	2
ATP13A4	2
ATP1A1	2
ATP1B1	2
ATP5J2	2
ATP5S	2
ATP6V1C2	2
ATP7A	2
ATP7B	2
ATRAID	2
ATRIP	2
AUH	2
B4GALT1	2
BAG6	2
BAI2	2
BANF1	2
BBIP1	2
BCAR3	2
BCAS3	2
BCKDHA	2
BHLHA15	2
BMF	2
BOLA1	2
BRCA1	2
BRD2	2
BRD8	2
BRE	2
BRMS1	2
BTBD1	2
BTN1A1	2
BTN2A2	2
BTN3A1	2
BTN3A3	2
BTRC	2
C11orf52	2
C11orf72	2
C11orf86	2
C12orf4	2
C17orf103	2
C17orf58	2
C17orf99	2
C19orf44	2
C19orf80	2
C1GALT1	2
C1orf228	2
C20orf24	2
C21orf37	2
C22orf23	2
C2orf62	2
C2orf82	2
C3orf70	2
C6orf201	2
C7orf43	2
C7orf50	2
C8orf46	2
C9orf114	2
CABLES2	2
CACNA1D	2
CADM1	2
CALM2	2
CALR3	2
CAMKV	2
CAPN1	2
CARD11	2
CASC5	2
CASZ1	2
CCBL1	2
CCDC24	2
CCDC57	2
CCDC58	2
CCDC66	2
CCHCR1	2
CCL20	2
CCNH	2
CCNJ	2
CCNT2	2
CCT3	2
CCT8	2
CD101	2
CD59	2
CDC14B	2
CDC42EP1	2
CDC73	2
CDCA7	2
CDHR3	2
CDHR5	2
CDK2AP2	2
CDKAL1	2
CDS2	2
CDX2	2
CEACAM21	2
CEACAM3	2
CEBPB	2
CEBPG	2
CELSR1	2
CELSR3	2
CENPL	2
CEP112	2
CEP170B	2
CEP41	2
CEP57	2
CERS2	2
CFL1	2
CGREF1	2
CHCHD4	2
CHD1L	2
CHD2	2
CHD6	2
CHRD	2
CHRNA2	2
CHTOP	2
CIB4	2
CIDEB	2
CLCN6	2
CLIP1	2
CLK3	2
CLMN	2
CMTM5	2
CNNM1	2
CNOT11	2
CNPY3	2
COBLL1	2
COL16A1	2
COMMD3	2
COPS5	2
COPS7A	2
COPS7B	2
CORO1B	2
CPEB4	2
CPSF7	2
CRAT	2
CRCP	2
CREB3L2	2
CREM	2
CRY2	2
CRYGN	2
CRYGS	2
CSE1L	2
CSNK2A1	2
CTCF	2
CTDSP1	2
CTNNA1	2
CTNNA2	2
CTNNB1	2
CTNNBL1	2
CTSB	2
CTSW	2
CUL9	2
CUTA	2
CXCL12	2
CXXC5	2
CYP20A1	2
CYP3A4	2
CYP3A43	2
DACT2	2
DACT3	2
DAG1	2
DALRD3	2
DBNDD2	2
DCAF11	2
DCAF12	2
DCTD	2
DDR1	2
DDX41	2
DDX5	2
DENND2D	2
DGCR8	2
DHRS2	2
DHRS3	2
DHRS4L2	2
DHX34	2
DIS3L	2
DISC1	2
DIXDC1	2
DKK3	2
DLC1	2
DLG4	2
DMC1	2
DMRT3	2
DMWD	2
DNAH17	2
DNAJA4	2
DNAJB5	2
DNAJB6	2
DNPH1	2
DOK4	2
DOLK	2
DOLPP1	2
DOT1L	2
DPAGT1	2
DPM2	2
DPP4	2
DPP6	2
DPY19L3	2
DRAM2	2
DRAP1	2
DSC3	2
DTD2	2
DUS2	2
DUSP15	2
DUSP16	2
DUSP3	2
DYNC1I2	2
E4F1	2
ECE1	2
EFTUD2	2
EGFR	2
EGLN3	2
EHBP1L1	2
EHD1	2
EIF2A	2
EIF3CL	2
EIF3D	2
EIF3F	2
EIF4G3	2
ELF3	2
ELN	2
ELP2	2
EMC1	2
EMC2	2
ENO1	2
ENPP3	2
EPAS1	2
EPDR1	2
EPHX1	2
EPS15L1	2
ERBB3	2
ERCC4	2
ERCC6L2	2
ERGIC1	2
ERLIN1	2
ESRRG	2
ETHE1	2
ETS2	2
ETV2	2
EWSR1	2
EXOC6	2
EXOC6B	2
EXOC7	2
F5	2
F7	2
FADS1	2
FAM129B	2
FAM173B	2
FAM188A	2
FAM193B	2
FAM194A	2
FAM211B	2
FAM65A	2
FAM72A	2
FAM83F	2
FANCC	2
FANCD2	2
FARSA	2
FAS	2
FASTK	2
FAU	2
FAXDC2	2
FBLIM1	2
FBLN7	2
FBRS	2
FBXL15	2
FBXL8	2
FBXO43	2
FBXO45	2
FBXO6	2
FBXW5	2
FCHO2	2
FDPS	2
FES	2
FFAR2	2
FILIP1L	2
FITM2	2
FKBP10	2
FKBP3	2
FKBP5	2
FKBP8	2
FLAD1	2
FLNB	2
FLOT1	2
FNDC3A	2
FOXA2	2
FOXK2	2
FOXN3	2
FOXN4	2
FOXQ1	2
FOXRED2	2
FRMD4B	2
FRS3	2
FSD1L	2
FURIN	2
FUT11	2
FXR1	2
FZD5	2
FZD6	2
GABARAPL2	2
GABRA3	2
GADD45A	2
GAL3ST1	2
GALE	2
GALR3	2
GBA2	2
GCAT	2
GCH1	2
GDAP1L1	2
GDPD5	2
GFI1	2
GGT7	2
GLIS2	2
GLIS3	2
GLS2	2
GMCL1	2
GMPR2	2
GNAI2	2
GNAS	2
GNB2L1	2
GPATCH3	2
GPATCH4	2
GPBAR1	2
GPN2	2
GPR107	2
GPR162	2
GPR42	2
GPR89A	2
GPSM1	2
GRAMD1A	2
GRAMD4	2
GRASP	2
GRB14	2
GRHL1	2
GRIN2A	2
GRK6	2
GSE1	2
GSPT1	2
GSTA1	2
GTF2F1	2
GTF2H4	2
GTF3C2	2
GUCD1	2
HAUS4	2
HDAC1	2
HDAC3	2
HDAC4	2
HDAC7	2
HEATR5A	2
HEG1	2
HEMK1	2
HES4	2
HES6	2
HFE	2
HINT1	2
HIPK1	2
HIRIP3	2
HIST1H1C	2
HIST1H1E	2
HIST1H2AD	2
HIST1H2AE	2
HIST1H2AG	2
HIST1H2AH	2
HIST1H2AI	2
HIST1H2BD	2
HIST1H2BE	2
HIST1H2BF	2
HIST1H2BG	2
HIST1H2BH	2
HIST1H2BK	2
HIST1H2BM	2
HIST1H3B	2
HIST1H3D	2
HIST1H3F	2
HIST1H3H	2
HIST1H4A	2
HIST1H4D	2
HIST1H4E	2
HIST1H4F	2
HIST2H2AB	2
HIST2H2AC	2
HIST2H2BE	2
HIST2H2BF	2
HK2	2
HLA-A	2
HLA-DMA	2
HLA-DMB	2
HLA-DOA	2
HLA-DOB	2
HLA-DPA1	2
HLA-DPB1	2
HLA-DQA1	2
HLA-DQB1	2
HLA-DQB2	2
HLA-DRB1	2
HLA-DRB5	2
HLA-F	2
HLF	2
HMBS	2
HMGCL	2
HMGCR	2
HMOX1	2
HNF4A	2
HNRNPA2B1	2
HNRNPH1	2
HNRNPLL	2
HOGA1	2
HOMEZ	2
HOXA10	2
HOXA3	2
HOXB3	2
HOXB4	2
HOXB6	2
HOXB7	2
HOXB8	2
HOXB9	2
HPN	2
HS1BP3	2
HS3ST5	2
HSF2BP	2
HTT	2
HYOU1	2
ID3	2
IDH1	2
IFRD2	2
IFT122	2
IFT74	2
IFT88	2
IGF2BP3	2
IGFLR1	2
IGSF21	2
IGSF8	2
IKZF3	2
IL17RC	2
IL7R	2
IMP4	2
INF2	2
INPP5A	2
INSIG2	2
INTS3	2
INTS8	2
IP6K2	2
IQGAP1	2
IQGAP2	2
IQGAP3	2
IRF2	2
IRF2BP1	2
ISL2	2
IST1	2
ITCH	2
ITGA1	2
ITGA6	2
ITGAV	2
ITPKA	2
ITPR1	2
JAK1	2
JAKMIP1	2
KANSL1L	2
KATNAL1	2
KCNA2	2
KCNC4	2
KCNIP2	2
KCNJ12	2
KCNRG	2
KCTD20	2
KDM2A	2
KDM2B	2
KIAA0319	2
KIAA0513	2
KIAA1045	2
KIAA1211	2
KIAA1324	2
KIAA2013	2
KIF1B	2
KIF2C	2
KLB	2
KLHDC10	2
KLHL14	2
KLHL35	2
KLHL5	2
KMT2A	2
KREMEN1	2
KRIT1	2
KRT15	2
KRT8	2
KRT80	2
KRTAP1-5	2
KRTAP2-4	2
KRTAP4-7	2
L2HGDH	2
L3MBTL4	2
LARP4	2
LASP1	2
LCN12	2
LECT2	2
LEFTY2	2
LEMD2	2
LETM2	2
LGALS2	2
LIAS	2
LLGL2	2
LMX1A	2
LPCAT3	2
LRCH1	2
LRPPRC	2
LRRC29	2
LRRC36	2
LRRC8D	2
LSM14B	2
LTA	2
LUZP1	2
LYRM1	2
LYRM4	2
LYZL2	2
MACF1	2
MAGI1	2
MAN2B1	2
MANF	2
MAP2K3	2
MAP2K7	2
MAP3K3	2
MAP4	2
MAPK13	2
MAPK14	2
MAPKAPK3	2
MAPRE3	2
MAST2	2
MATN3	2
MATR3	2
MCFD2	2
MCM5	2
MCM7	2
MDM2	2
MEF2A	2
MEI1	2
MEMO1	2
MEN1	2
METAP1D	2
METTL6	2
MFAP3L	2
MFF	2
MFN2	2
MGAT4A	2
MGST1	2
MICA	2
MICAL3	2
MIER3	2
MIP	2
MIPOL1	2
MKL1	2
MKLN1	2
MLF2	2
MLXIPL	2
MMP14	2
MMP20	2
MMP9	2
MOB4	2
MORN2	2
MPC1	2
MPV17	2
MRFAP1	2
MRPL14	2
MRPS18B	2
MRPS21	2
MRPS27	2
MTERFD3	2
MTFP1	2
MTG2	2
MTHFD1L	2
MTHFD2	2
MTHFR	2
MTRR	2
MTSS1	2
MTUS2	2
MUS81	2
MVB12B	2
MVP	2
MXD1	2
MYL3	2
MYLK	2
MYO3A	2
MYO5C	2
N4BP2L2	2
NAAA	2
NAALADL1	2
NAPB	2
NBL1	2
NBR1	2
NCK1	2
NCOA4	2
NCOA5	2
NCOR2	2
NDRG1	2
NDUFS1	2
NDUFV1	2
NECAP2	2
NEK6	2
NEU2	2
NFE2L2	2
NFIA	2
NFKB1	2
NFS1	2
NGDN	2
NHSL1	2
NKX2-1	2
NKX2-8	2
NOL11	2
NOP2	2
NOP56	2
NOVA1	2
NOX3	2
NPIPA2	2
NPRL2	2
NR2F1	2
NRBP1	2
NRCAM	2
NRG2	2
NRL	2
NSMCE4A	2
NUDCD2	2
NUGGC	2
NUP160	2
OFCC1	2
OLA1	2
ONECUT1	2
OPA3	2
OPHN1	2
OR1F1	2
ORM1	2
OSBPL2	2
OSCP1	2
OSMR	2
OTUD3	2
PAIP1	2
PAPPA	2
PAQR8	2
PARP12	2
PARP2	2
PAX3	2
PAX7	2
PBXIP1	2
PCBP1	2
PCIF1	2
PCK1	2
PCNXL3	2
PCYT2	2
PDE4C	2
PDE9A	2
PDIA5	2
PDLIM3	2
PDPK1	2
PDXK	2
PFDN1	2
PFKFB2	2
PFKP	2
PGAP3	2
PGM3	2
PGPEP1	2
PHF11	2
PHGDH	2
PHLDB2	2
PHYHIPL	2
PICK1	2
PIEZO2	2
PIGU	2
PISD	2
PITRM1	2
PKIG	2
PLCB1	2
PLCD1	2
PLEKHA1	2
PLEKHB1	2
PLEKHG2	2
PLEKHH2	2
PLEKHM3	2
PLK3	2
PLOD2	2
PLRG1	2
PLS1	2
PMM2	2
PNPLA6	2
POC1B	2
POGLUT1	2
POLA2	2
POLE4	2
POLG	2
POLN	2
POLR2F	2
PON2	2
PON3	2
POR	2
POU2F1	2
PPARG	2
PPARGC1A	2
PPM1D	2
PPM1N	2
PPP1CA	2
PPP1CB	2
PPP1R10	2
PPP2CB	2
PPP2R1A	2
PPP2R5D	2
PPP4R4	2
PPP5C	2
PRCC	2
PRDM10	2
PRDM16	2
PRICKLE4	2
PRKAG2	2
PRKRA	2
PRMT1	2
PRMT7	2
PRPF3	2
PRPF40A	2
PRPH	2
PRR14	2
PRR3	2
PRSS42	2
PSD	2
PSIP1	2
PSMB3	2
PSMB8	2
PSMB9	2
PSMF1	2
PSMG4	2
PTCHD4	2
PTGES2	2
PTGIS	2
PTH1R	2
PTRH2	2
PTTG1IP	2
PXK	2
PYCR1	2
PYGM	2
PYGO2	2
QDPR	2
RAB35	2
RAB3IL1	2
RAB4A	2
RABGGTA	2
RAD51	2
RAI14	2
RALGAPB	2
RANBP1	2
RANBP10	2
RAPGEF4	2
RAPGEF5	2
RARS2	2
RASGRP2	2
RASSF2	2
RASSF7	2
RB1	2
RBCK1	2
RBFOX2	2
RBM47	2
RCN2	2
RELB	2
RELN	2
REPIN1	2
RETSAT	2
RFC5	2
RGL2	2
RHOF	2
RIBC2	2
RIT1	2
RMI2	2
RNF103	2
RNF114	2
RNF123	2
RNF14	2
RNF168	2
RNF19A	2
RNF25	2
RNF32	2
RNF38	2
RNF40	2
RPE	2
RPGRIP1	2
RPL13A	2
RPL21	2
RPL31	2
RPN1	2
RPN2	2
RPS18	2
RPS6KB1	2
RPS6KB2	2
RRAS2	2
RRBP1	2
RREB1	2
RRM2	2
RSPRY1	2
RSRC2	2
RTDR1	2
RTN4IP1	2
S100A1	2
S100A13	2
S100A4	2
S100A5	2
SALL4	2
SAP30L	2
SAT1	2
SCAND3	2
SCD	2
SCFD1	2
SCGN	2
SCLY	2
SCN1A	2
SCN5A	2
SCPEP1	2
SDC4	2
SDCBP2	2
SDHAF2	2
SEC16B	2
SEC24A	2
SEC63	2
SECISBP2	2
SEMA4B	2
SEMA5B	2
SENP5	2
SEPP1	2
SEPT8	2
SESN1	2
SETDB1	2
SF3B2	2
SFI1	2
SFTA3	2
SGCE	2
SH2B2	2
SH2D7	2
SH3BP2	2
SHC1	2
SHC3	2
SHISA9	2
SHQ1	2
SIK3	2
SKAP2	2
SKOR1	2
SLC16A6	2
SLC19A1	2
SLC22A23	2
SLC23A1	2
SLC23A2	2
SLC25A33	2
SLC25A44	2
SLC30A5	2
SLC31A1	2
SLC35A4	2
SLC35A5	2
SLC35E1	2
SLC35F5	2
SLC39A5	2
SLC43A1	2
SLC4A11	2
SLC50A1	2
SLC6A4	2
SLTM	2
SMAD7	2
SMC4	2
SMG1	2
SNAI1	2
SNAPC1	2
SNF8	2
SNPH	2
SNRNP27	2
SNTB1	2
SNX32	2
SOCS1	2
SORBS1	2
SORL1	2
SORT1	2
SOX13	2
SP110	2
SP140	2
SPAG4	2
SPECC1L	2
SPEF2	2
SPR	2
SPTBN2	2
SPTLC3	2
SRCIN1	2
SREBF1	2
SRRM3	2
ST14	2
ST5	2
ST6GALNAC6	2
ST7-OT4	2
STAG3	2
STARD3	2
STAT3	2
STAT5B	2
STAU1	2
STIM1	2
STK40	2
STRC	2
STRN	2
STX16	2
SULF2	2
SUV420H1	2
SVOPL	2
SWI5	2
SYNGAP1	2
SYNJ2	2
SYNPR	2
SYTL3	2
TAF2	2
TAF8	2
TBC1D10B	2
TBC1D13	2
TBC1D14	2
TBC1D20	2
TBC1D22A	2
TBCB	2
TBX3	2
TBX4	2
TCF7	2
TEKT5	2
TEX261	2
TFEB	2
TGFBR3	2
THAP8	2
THEM6	2
THUMPD3	2
TIMP3	2
TJAP1	2
TKT	2
TLE1	2
TLE6	2
TM7SF2	2
TMC2	2
TMCC1	2
TMCO4	2
TMEM134	2
TMEM141	2
TMEM147	2
TMEM150A	2
TMEM184B	2
TMEM186	2
TMEM196	2
TMEM198	2
TMEM237	2
TMEM241	2
TMEM57	2
TMEM63A	2
TMEM82	2
TMOD4	2
TNFAIP2	2
TNFSF4	2
TNIK	2
TNPO1	2
TOMM20	2
TOX4	2
TPM1	2
TRA2B	2
TRAPPC4	2
TRIM25	2
TRIM26	2
TRIM45	2
TRIM54	2
TRIO	2
TRMT2A	2
TROVE2	2
TSG101	2
TSNARE1	2
TSPAN6	2
TTC23	2
TTC6	2
TTC7A	2
TTLL9	2
TUBA4A	2
TUBA8	2
TUBB	2
TULP4	2
U2AF1L4	2
UBA3	2
UBE2C	2
UBE2Q1	2
UBE2V1	2
UBE3C	2
UCK2	2
UCKL1	2
UGT3A2	2
ULK4	2
UNK	2
UQCRQ	2
URB1	2
USP19	2
USP9X	2
VAMP2	2
VARS2	2
VCP	2
VILL	2
VIM	2
VKORC1	2
VMP1	2
VPS37B	2
VPS54	2
VSX1	2
VTI1A	2
VWA7	2
VWF	2
WBP2	2
WDFY1	2
WDR37	2
WDR48	2
WDR53	2
WDR62	2
WDR66	2
WEE1	2
WFS1	2
WNK2	2
WWTR1	2
XBP1	2
XPNPEP1	2
XPO1	2
XRCC4	2
YIPF4	2
YPEL2	2
YWHAB	2
ZBTB37	2
ZC3H7A	2
ZDHHC12	2
ZDHHC17	2
ZDHHC7	2
ZEB2	2
ZER1	2
ZFPL1	2
ZHX2	2
ZNF219	2
ZNF280B	2
ZNF3	2
ZNF367	2
ZNF385B	2
ZNF419	2
ZNF429	2
ZNF516	2
ZNF608	2
ZNF682	2
ZNF706	2
ZNF740	2
ZNF772	2
ZNF782	2
ZNF789	2
ZNF852	2
ZRANB1	2
ZSCAN12	2
ZSWIM1	2
ZSWIM3	2
